# Supplementary material for: 2-Acetyl­phenyl (2E)-3-(4-fluoro­phen­yl)acrylate
Source: Acta Crystallogr Sect E Struct Rep Online. 2012 Sep 29;68(Pt 10):o3049. doi: 10.1107/S1600536812040536 (PMC3470398; doi:10.1107/S1600536812040536)
Supplement: Supplementary file 1 [file e-68-o3049-sup1.cif]

##############################################################################
#                                                                            #
# This CIF contains the data in a paper accepted for publication in          #
# Acta Crystallographica Section E. It conforms to the requirements of       #
# Notes for Authors for Acta Crystallographica Section E, and has been       #
# peer reviewed under the auspices of the IUCr Commission on Journals.       #
#                                                                            #
# Full details of the Crystallographic Information File format               #
# are given in the paper "The Crystallographic Information File (CIF):       #
# a New Standard Archive File for Crystallography" by S. R. Hall, F. H.      #
# Allen and I. D. Brown [Acta Cryst. (1991), A47, 655-685].                  #
#                                                                            #
# The current version of the core CIF dictionary is obtainable from          #
# ftp://ftp.iucr.org/pub/cif_core.dic.                                       #
#                                                                            #
# Software is freely available for graphical display of the structure(s)     #
# in this CIF. For information consult the CIF software page                 #
# http://www.iucr.org/resources/cif/software.                                #
#                                                                            #
# This file may be used for bona fide research purposes within the           #
# scientific community so long as proper attribution is given to the journal # 
# article from which it was obtained.                                        #
#                                                                            #
##############################################################################
data_I
_audit_creation_method     SHELXL-97
_chemical_name_systematic
;
2-Acetylphenyl (2<i>E</i>)-3-(4-fluorophenyl)acrylate
;
_chemical_name_common     ?
_chemical_formula_moiety     'C17 H13 F O3'
_chemical_formula_sum     'C17 H13 F O3'
_chemical_formula_iupac     'C17 H13 F O3'
_chemical_formula_weight     284.27
_chemical_melting_point     ?
_symmetry_cell_setting     monoclinic
_symmetry_space_group_name_H-M     'C 2/c'
_symmetry_space_group_name_Hall     '-C 2yc'
loop_
    _symmetry_equiv_pos_as_xyz
    'x, y, z'
    '-x, y, -z+1/2'
    'x+1/2, y+1/2, z'
    '-x+1/2, y+1/2, -z+1/2'
    '-x, -y, -z'
    'x, -y, z-1/2'
    '-x+1/2, -y+1/2, -z'
    'x+1/2, -y+1/2, z-1/2'
_cell_length_a     26.5740(10)
_cell_length_b     6.3883(3)
_cell_length_c     19.3304(6)
_cell_angle_alpha     90.00
_cell_angle_beta     123.037(2)
_cell_angle_gamma     90.00
_cell_volume     2751.01(19)
_cell_formula_units_Z     8
_cell_measurement_reflns_used     6005
_cell_measurement_theta_min     3.11
_cell_measurement_theta_max     27.50
_cell_measurement_temperature     173(2)
_exptl_crystal_description     plate
_exptl_crystal_colour     colourless
_exptl_crystal_size_max     0.26
_exptl_crystal_size_mid     0.23
_exptl_crystal_size_min     0.09
_exptl_crystal_density_diffrn     1.373
_exptl_crystal_density_meas     ?
_exptl_crystal_density_method     'not measured'
_exptl_crystal_F_000     1184
_exptl_absorpt_coefficient_mu     0.103
_exptl_absorpt_correction_type     none
_exptl_special_details     ?
_diffrn_ambient_temperature     173(2)
_diffrn_radiation_type     MoK\a
_diffrn_radiation_wavelength     0.71073
_diffrn_radiation_source     'fine-focus sealed tube'
_diffrn_radiation_monochromator     graphite
_diffrn_measurement_device_type     'Nonius Kappa CCD diffractometer'
_diffrn_measurement_method     '1.2\% \f scans and \w scans'
_diffrn_reflns_number     6005
_diffrn_reflns_av_R_equivalents     0.0206
_diffrn_reflns_av_sigmaI/netI     0.0285
_diffrn_reflns_theta_min     3.11
_diffrn_reflns_theta_max     27.50
_diffrn_reflns_theta_full     27.50
_diffrn_measured_fraction_theta_max     0.996
_diffrn_measured_fraction_theta_full     0.996
_diffrn_reflns_limit_h_min     -33
_diffrn_reflns_limit_h_max     34
_diffrn_reflns_limit_k_min     -8
_diffrn_reflns_limit_k_max     8
_diffrn_reflns_limit_l_min     -25
_diffrn_reflns_limit_l_max     24
_diffrn_standards_number     0
_diffrn_standards_interval_count     0
_diffrn_standards_interval_time     0
_diffrn_standards_decay_%     0
_refine_special_details
;
Refinement of <i>F</i>^2^ against ALL reflections. The weighted <i>R</i>-factor
<i>wR</i> and goodness of fit <i>S</i> are based on <i>F</i>^2^, conventional
<i>R</i>-factors <i>R</i> are based on <i>F</i>, with <i>F</i> set to zero for
negative <i>F</i>^2^. The threshold expression of <i>F</i>^2^ >
\s(<i>F</i>^2^) is used only for calculating <i>R</i>-factors(gt) <i>etc</i>.
and is not relevant to the choice of reflections for refinement.
<i>R</i>-factors based on <i>F</i>^2^ are statistically about twice as large
as those based on <i>F</i>, and <i>R</i>- factors based on ALL data will be
even larger.
;
_reflns_number_total     3150
_reflns_number_gt     2201
_reflns_threshold_expression     >2sigma(I)
_refine_ls_structure_factor_coef     Fsqd
_refine_ls_matrix_type     full
_refine_ls_R_factor_all     0.0696
_refine_ls_R_factor_gt     0.0405
_refine_ls_wR_factor_gt     0.0997
_refine_ls_wR_factor_ref     0.1146
_refine_ls_goodness_of_fit_ref     1.046
_refine_ls_restrained_S_all     1.046
_refine_ls_number_reflns     3150
_refine_ls_number_parameters     191
_refine_ls_number_restraints     0
_refine_ls_hydrogen_treatment     constr
_refine_ls_weighting_scheme     calc
_refine_ls_weighting_details
         'calc w=1/[\s^2^(Fo^2^)+(0.0612P)^2^+0.6743P] where P=(Fo^2^+2Fc^2^)/3'
_atom_sites_solution_hydrogens     geom
_atom_sites_solution_primary     direct
_atom_sites_solution_secondary     difmap
_refine_ls_shift/su_max     0.000
_refine_ls_shift/su_mean     0.000
_refine_diff_density_max     0.176
_refine_diff_density_min     -0.199
_refine_ls_extinction_method     none
_refine_ls_extinction_coef     ?
loop_
    _atom_type_symbol
    _atom_type_description
    _atom_type_scat_dispersion_real
    _atom_type_scat_dispersion_imag
    _atom_type_scat_source
    C C 0.0033 0.0016 'International Tables Vol C Tables 4.2.6.8 and 6.1.1.4'
    H H 0.0000 0.0000 'International Tables Vol C Tables 4.2.6.8 and 6.1.1.4'
    O O 0.0106 0.0060 'International Tables Vol C Tables 4.2.6.8 and 6.1.1.4'
    F F 0.0171 0.0103 'International Tables Vol C Tables 4.2.6.8 and 6.1.1.4'
_computing_data_collection     'COLLECT program (Nonius, 2000)'
_computing_cell_refinement     'DENZO-SMN (Otwinowski & Minor, 1997)'
_computing_data_reduction     'DENZO-SMN (Otwinowski & Minor, 1997)'
_computing_structure_solution     'SHELXS-97 (Sheldrick, 2008)'
_computing_structure_refinement     'SHELXL-97 (Sheldrick, 2008)'
_computing_molecular_graphics     'ORTEP-3 (Farrugia, 2012)'
_computing_publication_material     'WinGX (Farrugia, 2012)'
loop_
    _atom_site_type_symbol
    _atom_site_label
    _atom_site_fract_x
    _atom_site_fract_y
    _atom_site_fract_z
    _atom_site_U_iso_or_equiv
    _atom_site_adp_type
    _atom_site_calc_flag
    _atom_site_refinement_flags
    _atom_site_occupancy
    _atom_site_symmetry_multiplicity
    _atom_site_disorder_assembly
    _atom_site_disorder_group
    F F1 0.04188(4) 1.49324(13) 0.22111(6) 0.0580(3) Uani d . 1 1 . .
    O O1 0.26072(5) -0.02536(18) 0.16114(6) 0.0556(3) Uani d . 1 1 . .
    O O2 0.16132(4) 0.49823(13) 0.02908(6) 0.0379(2) Uani d . 1 1 . .
    O O3 0.06857(4) 0.41188(17) -0.00442(7) 0.0522(3) Uani d . 1 1 . .
    C C1 0.25590(7) 0.3344(3) 0.18081(9) 0.0512(4) Uani d . 1 1 . .
    H H1A 0.2225 0.3695 0.1867 0.077 Uiso calc R 1 1 . .
    H H1B 0.2633 0.4515 0.1548 0.077 Uiso calc R 1 1 . .
    H H1C 0.2921 0.3074 0.2354 0.077 Uiso calc R 1 1 . .
    C C2 0.24038(6) 0.1439(2) 0.12848(8) 0.0377(3) Uani d . 1 1 . .
    C C3 0.19990(5) 0.1519(2) 0.03588(7) 0.0315(3) Uani d . 1 1 . .
    C C4 0.19941(6) -0.0253(2) -0.00725(8) 0.0369(3) Uani d . 1 1 . .
    H H4 0.2241 -0.1415 0.0228 0.044 Uiso calc R 1 1 . .
    C C5 0.16398(6) -0.0351(2) -0.09234(9) 0.0430(4) Uani d . 1 1 . .
    H H5 0.1643 -0.1569 -0.1203 0.052 Uiso calc R 1 1 . .
    C C6 0.12814(7) 0.1330(2) -0.13652(8) 0.0447(4) Uani d . 1 1 . .
    H H6 0.1039 0.1274 -0.1951 0.054 Uiso calc R 1 1 . .
    C C7 0.12732(6) 0.3091(2) -0.09597(8) 0.0418(3) Uani d . 1 1 . .
    H H7 0.1026 0.4247 -0.1265 0.050 Uiso calc R 1 1 . .
    C C8 0.16273(6) 0.3169(2) -0.01042(8) 0.0327(3) Uani d . 1 1 . .
    C C9 0.11003(6) 0.5312(2) 0.02865(8) 0.0337(3) Uani d . 1 1 . .
    C C10 0.11450(6) 0.72268(19) 0.07306(8) 0.0339(3) Uani d . 1 1 . .
    H H10 0.1496 0.8069 0.0972 0.041 Uiso calc R 1 1 . .
    C C11 0.06885(6) 0.7778(2) 0.07935(8) 0.0346(3) Uani d . 1 1 . .
    H H11 0.0355 0.6853 0.0548 0.042 Uiso calc R 1 1 . .
    C C12 0.06392(6) 0.96377(19) 0.11951(7) 0.0321(3) Uani d . 1 1 . .
    C C13 0.01102(6) 0.9974(2) 0.11673(8) 0.0379(3) Uani d . 1 1 . .
    H H13 -0.0204 0.8971 0.0906 0.045 Uiso calc R 1 1 . .
    C C14 0.00350(6) 1.1745(2) 0.15135(8) 0.0418(3) Uani d . 1 1 . .
    H H14 -0.0326 1.1971 0.1493 0.050 Uiso calc R 1 1 . .
    C C15 0.04946(6) 1.3164(2) 0.18860(8) 0.0388(3) Uani d . 1 1 . .
    C C16 0.10298(6) 1.2888(2) 0.19487(8) 0.0385(3) Uani d . 1 1 . .
    H H16 0.1344 1.3885 0.2226 0.046 Uiso calc R 1 1 . .
    C C17 0.10980(6) 1.1118(2) 0.15972(8) 0.0360(3) Uani d . 1 1 . .
    H H17 0.1464 1.0903 0.1629 0.043 Uiso calc R 1 1 . .
loop_
    _atom_site_aniso_label
    _atom_site_aniso_U_11
    _atom_site_aniso_U_22
    _atom_site_aniso_U_33
    _atom_site_aniso_U_12
    _atom_site_aniso_U_13
    _atom_site_aniso_U_23
    F1 0.0663(6) 0.0476(5) 0.0611(6) -0.0033(4) 0.0354(5) -0.0236(4)
    O1 0.0560(7) 0.0582(7) 0.0411(6) 0.0116(5) 0.0191(5) 0.0104(5)
    O2 0.0366(5) 0.0330(5) 0.0456(5) -0.0029(4) 0.0234(4) -0.0093(4)
    O3 0.0453(6) 0.0485(6) 0.0693(7) -0.0152(5) 0.0354(6) -0.0258(5)
    C1 0.0492(9) 0.0627(10) 0.0346(8) -0.0076(7) 0.0183(7) -0.0089(7)
    C2 0.0314(7) 0.0486(8) 0.0358(7) -0.0011(6) 0.0201(6) -0.0001(6)
    C3 0.0303(6) 0.0351(7) 0.0331(7) -0.0026(5) 0.0200(5) -0.0011(5)
    C4 0.0397(7) 0.0348(7) 0.0413(8) 0.0037(6) 0.0254(6) 0.0013(6)
    C5 0.0512(9) 0.0416(8) 0.0440(8) -0.0030(7) 0.0311(7) -0.0103(7)
    C6 0.0468(8) 0.0541(9) 0.0317(7) -0.0014(7) 0.0205(6) -0.0045(7)
    C7 0.0437(8) 0.0426(8) 0.0361(7) 0.0060(6) 0.0199(6) 0.0037(6)
    C8 0.0346(7) 0.0305(7) 0.0366(7) -0.0031(5) 0.0217(6) -0.0039(5)
    C9 0.0348(7) 0.0327(7) 0.0334(7) 0.0005(6) 0.0183(6) 0.0001(5)
    C10 0.0355(7) 0.0296(7) 0.0341(7) -0.0025(5) 0.0174(6) -0.0019(5)
    C11 0.0352(7) 0.0305(7) 0.0344(7) -0.0032(5) 0.0165(6) -0.0030(5)
    C12 0.0352(7) 0.0295(7) 0.0283(6) 0.0002(5) 0.0151(5) -0.0001(5)
    C13 0.0340(7) 0.0377(7) 0.0372(7) -0.0044(6) 0.0164(6) -0.0086(6)
    C14 0.0366(7) 0.0463(8) 0.0408(8) 0.0010(6) 0.0199(6) -0.0080(6)
    C15 0.0492(8) 0.0322(7) 0.0313(7) 0.0017(6) 0.0196(6) -0.0063(6)
    C16 0.0424(8) 0.0332(7) 0.0343(7) -0.0080(6) 0.0172(6) -0.0048(6)
    C17 0.0377(7) 0.0338(7) 0.0364(7) -0.0026(6) 0.0201(6) -0.0015(6)
_geom_special_details
;
All e.s.d.'s (except the e.s.d. in the dihedral angle between two l.s. planes)
are estimated using the full covariance matrix. The cell e.s.d.'s are taken
into account individually in the estimation of e.s.d.'s in distances, angles
and torsion angles; correlations between e.s.d.'s in cell parameters are only
used when they are defined by crystal symmetry. An approximate (isotropic)
treatment of cell e.s.d.'s is used for estimating e.s.d.'s involving l.s.
planes.
;
loop_
    _geom_bond_atom_site_label_1
    _geom_bond_atom_site_label_2
    _geom_bond_site_symmetry_2
    _geom_bond_distance
    _geom_bond_publ_flag
    F1 C15 . 1.3600(15) ?
    O1 C2 . 1.2195(17) ?
    O2 C9 . 1.3748(16) ?
    O2 C8 . 1.3993(15) ?
    O3 C9 . 1.1982(16) ?
    C1 C2 . 1.490(2) ?
    C1 H1A . 0.9800 ?
    C1 H1B . 0.9800 ?
    C1 H1C . 0.9800 ?
    C2 C3 . 1.5048(19) ?
    C3 C8 . 1.3869(18) ?
    C3 C4 . 1.4014(18) ?
    C4 C5 . 1.381(2) ?
    C4 H4 . 0.9500 ?
    C5 C6 . 1.379(2) ?
    C5 H5 . 0.9500 ?
    C6 C7 . 1.378(2) ?
    C6 H6 . 0.9500 ?
    C7 C8 . 1.3878(18) ?
    C7 H7 . 0.9500 ?
    C9 C10 . 1.4614(17) ?
    C10 C11 . 1.3310(19) ?
    C10 H10 . 0.9500 ?
    C11 C12 . 1.4636(17) ?
    C11 H11 . 0.9500 ?
    C12 C13 . 1.3937(18) ?
    C12 C17 . 1.3972(18) ?
    C13 C14 . 1.3835(18) ?
    C13 H13 . 0.9500 ?
    C14 C15 . 1.369(2) ?
    C14 H14 . 0.9500 ?
    C15 C16 . 1.371(2) ?
    C16 C17 . 1.3814(19) ?
    C16 H16 . 0.9500 ?
    C17 H17 . 0.9500 ?
loop_
    _geom_angle_atom_site_label_1
    _geom_angle_atom_site_label_2
    _geom_angle_atom_site_label_3
    _geom_angle_site_symmetry_1
    _geom_angle_site_symmetry_3
    _geom_angle
    _geom_angle_publ_flag
    C9 O2 C8 . . 116.42(9) ?
    C2 C1 H1A . . 109.5 ?
    C2 C1 H1B . . 109.5 ?
    H1A C1 H1B . . 109.5 ?
    C2 C1 H1C . . 109.5 ?
    H1A C1 H1C . . 109.5 ?
    H1B C1 H1C . . 109.5 ?
    O1 C2 C1 . . 119.47(12) ?
    O1 C2 C3 . . 118.28(12) ?
    C1 C2 C3 . . 122.25(12) ?
    C8 C3 C4 . . 117.21(11) ?
    C8 C3 C2 . . 126.11(11) ?
    C4 C3 C2 . . 116.67(11) ?
    C5 C4 C3 . . 121.63(13) ?
    C5 C4 H4 . . 119.2 ?
    C3 C4 H4 . . 119.2 ?
    C6 C5 C4 . . 119.62(13) ?
    C6 C5 H5 . . 120.2 ?
    C4 C5 H5 . . 120.2 ?
    C7 C6 C5 . . 120.20(12) ?
    C7 C6 H6 . . 119.9 ?
    C5 C6 H6 . . 119.9 ?
    C6 C7 C8 . . 119.76(13) ?
    C6 C7 H7 . . 120.1 ?
    C8 C7 H7 . . 120.1 ?
    C3 C8 C7 . . 121.56(12) ?
    C3 C8 O2 . . 119.91(11) ?
    C7 C8 O2 . . 118.51(11) ?
    O3 C9 O2 . . 121.72(12) ?
    O3 C9 C10 . . 127.06(12) ?
    O2 C9 C10 . . 111.22(11) ?
    C11 C10 C9 . . 119.26(12) ?
    C11 C10 H10 . . 120.4 ?
    C9 C10 H10 . . 120.4 ?
    C10 C11 C12 . . 127.80(12) ?
    C10 C11 H11 . . 116.1 ?
    C12 C11 H11 . . 116.1 ?
    C13 C12 C17 . . 118.24(12) ?
    C13 C12 C11 . . 119.00(11) ?
    C17 C12 C11 . . 122.76(12) ?
    C14 C13 C12 . . 121.07(12) ?
    C14 C13 H13 . . 119.5 ?
    C12 C13 H13 . . 119.5 ?
    C15 C14 C13 . . 118.25(13) ?
    C15 C14 H14 . . 120.9 ?
    C13 C14 H14 . . 120.9 ?
    F1 C15 C14 . . 118.60(13) ?
    F1 C15 C16 . . 118.28(12) ?
    C14 C15 C16 . . 123.12(12) ?
    C15 C16 C17 . . 118.02(12) ?
    C15 C16 H16 . . 121.0 ?
    C17 C16 H16 . . 121.0 ?
    C16 C17 C12 . . 121.26(12) ?
    C16 C17 H17 . . 119.4 ?
    C12 C17 H17 . . 119.4 ?
loop_
    _geom_torsion_atom_site_label_1
    _geom_torsion_atom_site_label_2
    _geom_torsion_atom_site_label_3
    _geom_torsion_atom_site_label_4
    _geom_torsion_site_symmetry_1
    _geom_torsion_site_symmetry_2
    _geom_torsion_site_symmetry_3
    _geom_torsion_site_symmetry_4
    _geom_torsion
    _geom_torsion_publ_flag
    O1 C2 C3 C8 . . . . 164.97(13) ?
    C1 C2 C3 C8 . . . . -14.7(2) ?
    O1 C2 C3 C4 . . . . -14.28(18) ?
    C1 C2 C3 C4 . . . . 166.04(12) ?
    C8 C3 C4 C5 . . . . 0.71(19) ?
    C2 C3 C4 C5 . . . . -179.97(12) ?
    C3 C4 C5 C6 . . . . 0.1(2) ?
    C4 C5 C6 C7 . . . . -0.5(2) ?
    C5 C6 C7 C8 . . . . 0.0(2) ?
    C4 C3 C8 C7 . . . . -1.21(18) ?
    C2 C3 C8 C7 . . . . 179.54(12) ?
    C4 C3 C8 O2 . . . . -179.87(11) ?
    C2 C3 C8 O2 . . . . 0.88(19) ?
    C6 C7 C8 C3 . . . . 0.9(2) ?
    C6 C7 C8 O2 . . . . 179.56(12) ?
    C9 O2 C8 C3 . . . . -109.06(13) ?
    C9 O2 C8 C7 . . . . 72.24(15) ?
    C8 O2 C9 O3 . . . . -0.64(18) ?
    C8 O2 C9 C10 . . . . 178.87(10) ?
    O3 C9 C10 C11 . . . . 0.0(2) ?
    O2 C9 C10 C11 . . . . -179.43(12) ?
    C9 C10 C11 C12 . . . . -178.78(11) ?
    C10 C11 C12 C13 . . . . 177.62(13) ?
    C10 C11 C12 C17 . . . . -1.4(2) ?
    C17 C12 C13 C14 . . . . 1.26(19) ?
    C11 C12 C13 C14 . . . . -177.78(12) ?
    C12 C13 C14 C15 . . . . 0.0(2) ?
    C13 C14 C15 F1 . . . . 178.52(11) ?
    C13 C14 C15 C16 . . . . -1.6(2) ?
    F1 C15 C16 C17 . . . . -178.23(11) ?
    C14 C15 C16 C17 . . . . 1.9(2) ?
    C15 C16 C17 C12 . . . . -0.56(19) ?
    C13 C12 C17 C16 . . . . -0.95(19) ?
    C11 C12 C17 C16 . . . . 178.05(12) ?
loop_
    _geom_hbond_atom_site_label_D
    _geom_hbond_atom_site_label_H
    _geom_hbond_atom_site_label_A
    _geom_hbond_site_symmetry_A
    _geom_hbond_distance_DH
    _geom_hbond_distance_HA
    _geom_hbond_distance_DA
    _geom_hbond_angle_DHA
    C1 H1B O2 . 0.98 2.48 2.8245(18) 100.2
    C7 H7 F1 6_575 0.95 2.52 3.2402(16) 132.2
    C11 H11 O3 . 0.95 2.50 2.8415(16) 101.4
    C11 H11 O3 5_565 0.95 2.46 3.3369(16) 153.9
    C13 H13 O3 5_565 0.95 2.45 3.3191(16) 152.6
    C16 H16 O1 4_565 0.95 2.51 3.3590(17) 149.1
    C6 H6 Cg1 6_565 0.95 2.99 3.8180(10)
                                       146.0
_iucr_refine_instructions_details
;
MERG 2
OMIT  2 0 0
OMIT  -2 0 2
CONF
BOND $H
ACTA
;
data_global
_journal_date_recd_electronic     2012-09-04
_journal_date_accepted     2012-09-25
_journal_name_full     'Acta Crystallographica, Section E'
_journal_year     2012
_journal_volume     68
_journal_issue     10
_journal_page_first     o3049
_journal_page_last     o3049
_journal_paper_category     QO
_journal_paper_doi     10.1107/S1600536812040536
_journal_coeditor_code     FJ2596
_publ_contact_author_name     'Neil Anthony Koorbanally'
_publ_contact_author_address
;
School of Chemistry and Physics, University of KwaZulu-Natal, Westville Campus,
Private Bag X54001, Durban 4000, South Africa
;
_publ_contact_author_email     'Koorbanally@ukzn.ac.za'
_publ_contact_author_fax     '+27 31 260 3091'
_publ_contact_author_phone     '+27 31 260 3189'
_publ_section_title
;
2-Acetylphenyl (2<i>E</i>)-3-(4-fluorophenyl)acrylate
;
_publ_section_title_footnote     .
loop_
    _publ_author_name
    _publ_author_footnote
    _publ_author_address
    'Momin, Mehbub I. K.' .
;
School of Chemistry and Physics, University of KwaZulu-Natal,
Private Bag X54001, Durban 4000, South Africa
;
    'Pawar, Sunayna' .
;
School of Chemistry and Physics, University of KwaZulu-Natal,
Private Bag X54001, Durban 4000, South Africa
;
    'Koorbanally, Neil Anthony' .
;
School of Chemistry and Physics, University of KwaZulu-Natal,
Private Bag X54001, Durban 4000, South Africa
;
    'Su, Hong' .
;
Chemistry Deparment, University of Cape Town, Rondebosch, 7701
;
    'Ramjugernath, Deresh' .
;
School of Engineering, University of KwaZulu-Natal, Private Bag X54001, Durban,
South Africa
;
_publ_section_synopsis     .
