# Supplementary material for: 2-Acetyl­phenyl (2E)-3-(4-fluoro­phen­yl)acrylate
Source: Acta Crystallogr Sect E Struct Rep Online. 2012 Sep 29;68(Pt 10):o3049. doi: 10.1107/S1600536812040536 (PMC3470398; doi:10.1107/S1600536812040536)
Supplement: Supplementary file 2 [file e-68-o3049-Isup2.hkl]

# 
# h,k,l, Fc-squared, Fo-squared, sigma(Fo-squared) and status flag 
# 
data_I
_shelx_title ' 4f1sc in C2/c' 
_shelx_refln_list_code          4 
_shelx_F_calc_maximum      203.27 
_exptl_crystal_F_000      1184.00 
_reflns_d_resolution_high  0.7697 
 
loop_ 
 _symmetry_equiv_pos_as_xyz 
 'x, y, z' 
 '-x, y, -z+1/2' 
 'x+1/2, y+1/2, z' 
 '-x+1/2, y+1/2, -z+1/2' 
 '-x, -y, -z' 
 'x, -y, z-1/2' 
 '-x+1/2, -y+1/2, -z' 
 'x+1/2, -y+1/2, z-1/2' 
 
_cell_length_a    26.5740 
_cell_length_b     6.3883 
_cell_length_c    19.3304 
_cell_angle_alpha  90.000 
_cell_angle_beta  123.037 
_cell_angle_gamma  90.000 
 
_shelx_F_squared_multiplier     1.000 
 
loop_ 
 _refln_index_h 
 _refln_index_k 
 _refln_index_l 
 _refln_F_squared_calc 
 _refln_F_squared_meas 
 _refln_F_squared_sigma 
 _refln_observed_status 
   4   0   0     1915.43     1609.92     20.79 o 
   6   0   0     6057.09     5720.16     68.29 o 
   8   0   0     4438.52     3976.06     50.00 o 
  10   0   0     4900.06     4640.86     57.64 o 
  12   0   0      480.54      560.87     11.68 o 
  14   0   0     1166.05     1188.05     20.62 o 
  16   0   0     3284.99     3299.56     50.43 o 
  18   0   0     2679.62     2855.78     41.41 o 
  20   0   0      858.36      868.23     19.33 o 
  22   0   0     3019.60     3461.58     59.27 o 
  24   0   0      174.01      198.95     15.89 o 
  26   0   0      220.28      240.96     23.19 o 
  28   0   0       12.91       41.84     19.16 o 
   1   1   0      541.48      549.78     13.53 o 
   3   1   0       86.06       72.74      1.85 o 
   5   1   0    10367.08     9608.67     75.65 o 
   7   1   0      494.98      472.46      5.16 o 
   9   1   0     6639.21     6466.63     51.77 o 
  11   1   0     3842.31     3938.33     32.63 o 
  13   1   0       25.90       20.57      3.61 o 
  15   1   0     4394.14     4549.96     39.25 o 
  17   1   0       13.17        4.16      4.90 o 
  19   1   0       35.21       33.67      4.39 o 
  21   1   0       43.04       43.58      6.35 o 
  23   1   0       60.25       50.00      8.67 o 
  25   1   0        3.64        4.64     10.72 o 
  27   1   0       94.85       84.06     15.50 o 
   0   2   0    11047.58    10598.34     91.72 o 
   2   2   0      118.48      128.14      1.99 o 
   4   2   0     4001.89     4028.36     27.94 o 
   6   2   0     1455.15     1422.22     12.03 o 
   8   2   0     2153.27     2357.16     22.51 o 
  10   2   0     2458.30     2440.47     19.69 o 
  12   2   0      465.85      479.94      6.90 o 
  14   2   0       39.98       40.84      3.26 o 
  16   2   0      305.88      291.79      7.24 o 
  18   2   0       56.74       59.46      5.84 o 
  20   2   0       59.34       52.20      3.98 o 
  22   2   0      138.16      140.17     11.44 o 
  24   2   0       12.42       17.77     12.55 o 
  26   2   0        0.21       13.23     14.81 o 
  28   2   0       34.01       16.10     21.46 o 
   1   3   0      374.57      349.38      4.13 o 
   3   3   0       27.09       28.44      4.98 o 
   5   3   0      832.05      838.13     10.05 o 
   7   3   0       96.66      117.29      3.37 o 
   9   3   0      757.52      917.81      9.15 o 
  11   3   0      859.66      887.41      9.11 o 
  13   3   0       74.12       86.83      3.45 o 
  15   3   0      771.15      730.34     12.36 o 
  17   3   0      150.14      141.53     12.07 o 
  19   3   0       86.06       96.03      7.49 o 
  21   3   0      331.45      304.55     14.43 o 
  23   3   0      123.30      126.86     21.43 o 
  25   3   0      303.80      285.12     49.35 o 
   0   4   0     4839.95     5287.29     53.94 o 
   2   4   0      885.40      921.64      9.11 o 
   4   4   0        0.64       -1.34      2.16 o 
   6   4   0      570.49      573.56      7.14 o 
   8   4   0      459.38      478.83      7.35 o 
  10   4   0      223.36      223.52      5.76 o 
  12   4   0       31.51       35.55      4.05 o 
  14   4   0      141.54      167.79      5.48 o 
  16   4   0      225.87      248.19      7.67 o 
  18   4   0      655.96      595.00     17.78 o 
  20   4   0        4.36        0.03     12.16 o 
  22   4   0      126.16      104.58     30.07 o 
  24   4   0       13.42       37.84     20.89 o 
   1   5   0      936.75      956.65     10.06 o 
   3   5   0     2037.91     2148.52     30.54 o 
   5   5   0     1094.52     1112.20     11.54 o 
   7   5   0      737.01      761.06      9.87 o 
   9   5   0       40.88       39.84      5.12 o 
  11   5   0      839.34      866.49     12.68 o 
  13   5   0     1372.22     1462.06     20.20 o 
  15   5   0     2596.91     2752.34     37.97 o 
  17   5   0       63.05       59.02     11.06 o 
  19   5   0      242.20      229.81     16.86 o 
  21   5   0        0.41        3.71     29.12 o 
  23   5   0       11.46        5.41     34.10 o 
   0   6   0     3940.06     4309.26     69.75 o 
   2   6   0      123.21       98.46      5.20 o 
   4   6   0      657.26      688.21     11.02 o 
   6   6   0      997.37     1052.29     15.66 o 
   8   6   0       58.50       61.80      8.02 o 
  10   6   0      194.66      173.54      9.25 o 
  12   6   0       43.41       35.06     14.95 o 
  14   6   0       21.11       18.06     12.97 o 
  16   6   0       10.01        9.79     11.35 o 
  18   6   0        8.10       10.22     18.68 o 
   1   7   0      129.11       83.19     13.53 o 
   3   7   0       55.50       47.80     13.52 o 
   5   7   0       11.21        5.84     21.73 o 
   7   7   0        2.71        1.11     13.87 o 
   9   7   0      813.21      968.14     29.54 o 
  11   7   0       35.51       22.29     29.34 o 
  13   7   0      154.25      118.40     31.66 o 
  15   7   0       70.78        7.84     27.30 o 
   0   8   0       23.04       25.17     33.67 o 
   2   8   0        8.79       17.18     23.37 o 
   4   8   0        2.13       -2.31     27.62 o 
   6   8   0        0.87      -21.56     21.56 o 
 -29   1   1      214.29      166.39     24.90 o 
 -27   1   1       14.39        5.03     12.98 o 
 -25   1   1      208.94      171.62     11.98 o 
 -23   1   1        3.62        0.66      5.80 o 
 -21   1   1      428.28      444.94     10.50 o 
 -19   1   1     1475.95     1487.20     20.13 o 
 -17   1   1       43.25       54.16      4.78 o 
 -15   1   1      502.42      582.09      8.75 o 
 -13   1   1       11.18        9.69      5.71 o 
 -11   1   1      843.99      807.62     17.78 o 
  -9   1   1      118.92      102.50      3.95 o 
  -7   1   1        0.00       -0.42      1.20 o 
  -5   1   1     3217.11     2930.92     23.69 o 
  -3   1   1     5128.77     4519.98     32.86 o 
  -1   1   1     3175.77     2762.82     63.87 o 
   1   1   1    21441.93    19674.78    137.70 o 
   3   1   1      776.23      800.56     10.31 o 
   5   1   1      413.80      393.98      4.50 o 
   7   1   1      168.51      145.91      3.15 o 
   9   1   1      963.77      989.70      9.70 o 
  11   1   1      313.69      319.13      5.09 o 
  13   1   1        0.15        3.14      2.43 o 
  15   1   1      678.25      710.56      9.09 o 
  17   1   1      107.60      102.11      4.81 o 
  19   1   1      229.60      216.62     16.45 o 
  21   1   1      603.93      609.18     13.80 o 
  23   1   1       16.04       29.60     18.77 o 
  25   1   1      201.22      192.24     41.15 o 
  27   1   1       62.48       35.33     19.72 o 
 -28   2   1        0.42        2.62     14.57 o 
 -26   2   1        9.60       17.44     16.34 o 
 -24   2   1       60.09       69.23     12.51 o 
 -22   2   1      367.28      374.91     15.76 o 
 -20   2   1      308.81      336.07     12.11 o 
 -18   2   1      210.44      207.95     11.25 o 
 -16   2   1       57.99       53.27      3.92 o 
 -14   2   1       86.66       87.69      3.61 o 
 -12   2   1     1281.14     1402.22     12.93 o 
 -10   2   1     1148.09     1218.26     12.11 o 
  -8   2   1     4052.03     4267.94     32.39 o 
  -6   2   1     6344.20     6391.71     47.80 o 
  -4   2   1      690.85      737.61      6.47 o 
  -2   2   1     1683.60     1578.97     10.95 o 
   0   2   1      473.75      415.62      3.79 o 
   2   2   1     1005.28      943.97      7.50 o 
   4   2   1     2998.34     3150.58     23.89 o 
   6   2   1      321.95      356.68      4.94 o 
   8   2   1      278.88      283.86      4.98 o 
  10   2   1    12040.69    13344.88    113.01 o 
  12   2   1     2564.26     2824.22     27.18 o 
  14   2   1       34.75       36.29      4.38 o 
  16   2   1      168.58      184.16      7.80 o 
  18   2   1       55.95       60.71      7.24 o 
  20   2   1      177.32      184.40      9.41 o 
  22   2   1       90.07       88.26     27.58 o 
  24   2   1       22.31        4.42     12.60 o 
  26   2   1      270.24      255.46     22.84 o 
 -27   3   1       29.39       27.62     23.54 o 
 -25   3   1      388.52      380.11     22.85 o 
 -23   3   1        0.00       -6.93      8.51 o 
 -21   3   1       22.54       11.99      9.79 o 
 -19   3   1      282.86      274.09      9.45 o 
 -17   3   1      117.81       98.46      4.93 o 
 -15   3   1       56.28       77.27      5.28 o 
 -13   3   1      499.87      486.34      6.63 o 
 -11   3   1        0.19        3.26      2.45 o 
  -9   3   1      346.10      368.23      5.41 o 
  -7   3   1      417.08      444.09      5.43 o 
  -5   3   1      758.44      737.57      7.02 o 
  -3   3   1     5812.17     6020.35     40.41 o 
  -1   3   1       49.93       50.60      1.97 o 
   1   3   1       79.52       79.17      2.37 o 
   3   3   1      492.43      437.54      6.36 o 
   5   3   1     1234.76     1319.28     11.38 o 
   7   3   1      231.90      169.44      3.72 o 
   9   3   1       63.99       58.28      2.79 o 
  11   3   1      234.18      227.69      5.84 o 
  13   3   1      156.90      137.55      5.02 o 
  15   3   1       48.35       34.92      4.48 o 
  17   3   1      516.25      536.06     14.82 o 
  19   3   1       34.60       29.81      8.81 o 
  21   3   1       14.41        8.41     11.55 o 
  23   3   1      114.00      119.69     15.80 o 
  25   3   1        0.04      -19.62     19.62 o 
 -26   4   1        1.69       27.66     36.87 o 
 -24   4   1      107.04       63.74     19.54 o 
 -22   4   1       46.32       41.80     34.71 o 
 -20   4   1       52.46       44.61     10.91 o 
 -18   4   1      158.59      139.64      7.53 o 
 -16   4   1        4.99        2.02      5.01 o 
 -14   4   1      686.44      686.28     10.46 o 
 -12   4   1       31.08       20.70      3.95 o 
 -10   4   1      234.18      234.97      5.40 o 
  -8   4   1      834.81      853.45      9.02 o 
  -6   4   1      552.93      508.53      6.25 o 
  -4   4   1      664.19      638.47      6.64 o 
  -2   4   1       11.86       14.78      2.48 o 
   0   4   1        0.22       -1.87      2.21 o 
   2   4   1       13.95       11.24      2.32 o 
   4   4   1      467.75      463.44      5.72 o 
   6   4   1     2358.69     2515.60     19.49 o 
   8   4   1       23.54       13.67      7.73 o 
  10   4   1      143.93      137.32      4.18 o 
  12   4   1        4.61        5.03      3.28 o 
  14   4   1        5.96        0.90     10.74 o 
  16   4   1      812.11      761.71     31.05 o 
  18   4   1        8.53       -3.79     14.73 o 
  20   4   1       26.99        7.12     17.05 o 
  22   4   1       67.54       53.98     35.09 o 
  24   4   1        0.79       17.14     18.09 o 
 -23   5   1       30.82       36.34     33.76 o 
 -21   5   1      292.00      300.98     48.84 o 
 -19   5   1       23.17       27.40     10.47 o 
 -17   5   1        0.22      -10.01     10.01 o 
 -15   5   1      554.38      653.07     31.40 o 
 -13   5   1        3.39        5.64      5.68 o 
 -11   5   1        1.38       -3.78      5.00 o 
  -9   5   1        2.10        5.38      3.81 o 
  -7   5   1       21.07       19.55      4.26 o 
  -5   5   1        0.38        1.08      6.61 o 
  -3   5   1       92.02       79.68      4.72 o 
  -1   5   1     1984.14     2076.74     18.94 o 
   1   5   1     5048.13     5423.26     38.87 o 
   3   5   1      497.24      485.88      8.42 o 
   5   5   1        0.14        4.43      2.36 o 
   7   5   1      417.54      401.57      8.11 o 
   9   5   1        0.94        3.19      4.26 o 
  11   5   1      106.30       93.65      5.61 o 
  13   5   1       12.94       -1.97      8.37 o 
  15   5   1        2.07       -5.25      9.16 o 
  17   5   1      186.48      175.72     13.85 o 
  19   5   1       56.95      106.85     25.53 o 
  21   5   1      245.40      248.94     25.35 o 
 -20   6   1       18.71       14.87     19.37 o 
 -18   6   1        2.19       11.83     16.68 o 
 -16   6   1       32.88       26.22     20.92 o 
 -14   6   1        0.38       10.56      9.95 o 
 -12   6   1      211.66      230.32     21.09 o 
 -10   6   1       67.87       66.63      8.09 o 
  -8   6   1      319.88      275.52      9.36 o 
  -6   6   1     1717.41     1905.36     21.89 o 
  -4   6   1      334.23      354.51     18.73 o 
  -2   6   1      365.97      396.31     11.64 o 
   0   6   1      440.39      446.67      8.11 o 
   2   6   1      913.65      901.34     11.89 o 
   4   6   1        8.64       -0.16      5.80 o 
   6   6   1       78.53       72.03      7.01 o 
   8   6   1        0.58       -2.70      6.46 o 
  10   6   1      327.61      312.33     23.84 o 
  12   6   1       34.78       20.64     12.71 o 
  14   6   1      154.77      164.15     16.06 o 
  16   6   1       44.99       41.24     12.77 o 
  18   6   1       24.61       21.56     20.45 o 
 -15   7   1       20.56      -28.48     28.48 o 
 -13   7   1        6.69       17.49     14.62 o 
 -11   7   1       13.15        5.92     16.63 o 
  -9   7   1      183.73      186.68     34.58 o 
  -7   7   1       28.28       15.27     13.43 o 
  -5   7   1      295.89      287.48     14.57 o 
  -3   7   1      149.20      144.96     12.29 o 
  -1   7   1      113.58      116.08     14.57 o 
   1   7   1        2.92       -9.65     16.28 o 
   3   7   1        0.10       -3.38     14.24 o 
   5   7   1       22.14       11.52     17.22 o 
   7   7   1       37.71       26.65     16.27 o 
   9   7   1        3.82        6.41     15.89 o 
  11   7   1       14.50        6.96     17.52 o 
  13   7   1       15.82       68.22     21.64 o 
  -8   8   1       52.17       25.04     41.10 o 
  -6   8   1        7.38       16.95     16.39 o 
  -4   8   1       61.93       50.91     23.92 o 
  -2   8   1        1.42      -45.01     45.01 o 
   0   8   1        3.88      -32.67     38.40 o 
   2   8   1        0.26      -31.78     31.78 o 
   4   8   1       29.82       31.00     40.68 o 
   6   8   1       39.82       15.55     19.63 o 
 -30   0   2     1062.82     1127.57     67.43 o 
 -28   0   2        6.71      -14.95     18.21 o 
 -26   0   2        0.39       -3.52     11.68 o 
 -24   0   2       50.30       43.38     10.65 o 
 -22   0   2      574.88      611.89     21.65 o 
 -20   0   2      692.57      703.90     16.41 o 
 -18   0   2       79.33       50.60      5.84 o 
 -16   0   2        2.83        4.38      5.15 o 
 -14   0   2     2755.87     3020.89     41.92 o 
 -12   0   2     6845.83     6977.62     90.63 o 
 -10   0   2      751.73      695.91     11.25 o 
  -8   0   2    21999.90    21775.83    249.46 o 
  -4   0   2      187.94      173.01      4.04 o 
   2   0   2    32097.31    28910.05    523.93 o 
   6   0   2      377.40      397.73      6.44 o 
   8   0   2     5093.89     4952.87     54.46 o 
  10   0   2     2460.41     2496.71     29.21 o 
  12   0   2       15.90        4.55      4.04 o 
  14   0   2     3176.93     3221.73     40.80 o 
  16   0   2       82.59       89.17      7.30 o 
  18   0   2      292.62      309.17     13.83 o 
  20   0   2     2586.94     2709.58     51.63 o 
  22   0   2     5457.94     6342.27    111.76 o 
  24   0   2       87.41       93.38     19.33 o 
  26   0   2      361.90      324.46     30.75 o 
 -29   1   2        7.00        6.99     18.51 o 
 -27   1   2      128.72      123.99     13.33 o 
 -25   1   2        1.44        1.80     11.12 o 
 -23   1   2      791.30      810.52     26.33 o 
 -21   1   2     3128.72     3315.55     37.83 o 
 -19   1   2        2.18       -0.04      4.18 o 
 -17   1   2      261.66      264.80      6.09 o 
 -15   1   2      225.35      304.23      5.83 o 
 -13   1   2     3236.31     3381.93     38.48 o 
 -11   1   2     2523.82     2482.18     22.84 o 
  -9   1   2       28.52       33.53      4.94 o 
  -7   1   2    21102.86    20110.71    143.53 o 
  -3   1   2      874.56      762.36      7.07 o 
  -1   1   2       16.06       10.54      1.16 o 
   1   1   2     1416.82     1419.84     10.75 o 
   3   1   2     8214.19     7236.35     49.54 o 
   5   1   2       67.22       50.49      1.79 o 
   7   1   2        5.10       14.07      1.35 o 
   9   1   2       46.97       57.41      2.19 o 
  11   1   2      724.75      702.91      7.97 o 
  13   1   2     2139.00     2172.14     20.08 o 
  15   1   2       46.07       35.50      3.58 o 
  17   1   2     3200.56     3485.07     36.97 o 
  19   1   2      503.56      519.25     17.44 o 
  21   1   2       73.75       74.17     19.76 o 
  23   1   2       22.90       -8.35     14.57 o 
  25   1   2       35.97       37.76     18.27 o 
  27   1   2       30.51        3.08     31.25 o 
 -28   2   2        0.91       -4.17     31.83 o 
 -26   2   2        0.88       15.19     10.53 o 
 -24   2   2       37.20        7.81     23.49 o 
 -22   2   2      420.23      391.71     11.36 o 
 -20   2   2      627.06      578.12     13.14 o 
 -18   2   2      369.88      373.43      8.73 o 
 -16   2   2      351.26      382.12      6.82 o 
 -14   2   2       10.00       20.53      4.77 o 
 -12   2   2     2078.75     2059.73     18.80 o 
 -10   2   2     2654.66     2570.15     21.56 o 
  -8   2   2     1766.98     1770.28     14.53 o 
  -6   2   2      359.99      343.22      3.99 o 
  -4   2   2      663.63      568.31      5.34 o 
  -2   2   2     2102.65     1990.80     14.65 o 
   0   2   2     1709.76     1570.72     12.11 o 
   2   2   2      289.28      250.77      3.03 o 
   4   2   2     3410.69     3304.33     25.13 o 
   6   2   2      507.62      475.70      5.12 o 
   8   2   2     2666.94     2929.90     24.14 o 
  10   2   2      512.77      461.88      6.77 o 
  12   2   2      304.04      308.41      6.48 o 
  14   2   2      251.77      260.11      8.33 o 
  16   2   2      455.11      478.74     11.44 o 
  18   2   2       88.56      103.98      8.81 o 
  20   2   2       66.77       73.87     10.61 o 
  22   2   2       39.28       24.28     13.76 o 
  24   2   2      231.79      212.07     51.33 o 
  26   2   2       18.10        6.81     23.24 o 
 -27   3   2       25.71      -24.01     24.01 o 
 -25   3   2      247.00      278.81     16.93 o 
 -23   3   2      623.02      652.85     30.97 o 
 -21   3   2       38.41       44.48      8.04 o 
 -19   3   2      146.36      148.51      6.54 o 
 -17   3   2      411.43      433.28      8.67 o 
 -15   3   2       99.50      118.38      4.60 o 
 -13   3   2       20.44       29.40      3.52 o 
 -11   3   2      430.20      359.33      5.88 o 
  -9   3   2      309.38      337.89      5.17 o 
  -7   3   2      610.46      505.33      7.04 o 
  -5   3   2     8387.53     8699.96     61.65 o 
  -3   3   2      862.64      921.57      7.87 o 
  -1   3   2      191.65      175.83      3.07 o 
   1   3   2      768.39      815.63      7.09 o 
   3   3   2      574.61      437.42      4.88 o 
   5   3   2      731.17      748.13      9.62 o 
   7   3   2      635.48      701.05      7.33 o 
   9   3   2       70.16       63.35      2.70 o 
  11   3   2      300.30      317.81      5.82 o 
  13   3   2        0.19        3.93      3.71 o 
  15   3   2       12.62        7.97      4.17 o 
  17   3   2       68.74       55.51      5.75 o 
  19   3   2      318.31      308.16     22.72 o 
  21   3   2        0.02        0.88      8.55 o 
  23   3   2       29.88       28.98     20.23 o 
  25   3   2       22.93      -13.49     27.66 o 
 -26   4   2       11.28      -25.51     37.37 o 
 -24   4   2       74.21       73.95     18.99 o 
 -22   4   2      459.89      464.91     16.73 o 
 -20   4   2      376.80      362.17     15.46 o 
 -18   4   2      694.70      710.91     12.86 o 
 -16   4   2      271.88      299.64      7.45 o 
 -14   4   2      249.28      207.46      7.30 o 
 -12   4   2      528.83      543.23      7.99 o 
 -10   4   2       82.50       66.96      3.61 o 
  -8   4   2     2161.14     2235.99     19.63 o 
  -6   4   2      332.32      394.70      6.14 o 
  -4   4   2        7.77       13.36      4.47 o 
  -2   4   2       11.17       18.25      2.30 o 
   0   4   2      244.12      257.51      5.76 o 
   2   4   2     2966.26     2990.93     21.38 o 
   4   4   2     6026.64     6576.61     45.55 o 
   6   4   2      845.26      876.55      9.35 o 
   8   4   2        0.46        4.67      2.57 o 
  10   4   2      174.77      168.16      5.07 o 
  12   4   2       77.16       62.97      4.57 o 
  14   4   2       55.71       37.18     12.41 o 
  16   4   2      117.48      107.77      7.32 o 
  18   4   2       44.26       28.14     35.39 o 
  20   4   2      198.16      184.53     21.68 o 
  22   4   2       63.36       54.13     21.09 o 
 -23   5   2        7.59        0.23     46.09 o 
 -21   5   2       32.64       73.35     39.90 o 
 -19   5   2       40.08       25.10     11.04 o 
 -17   5   2     1004.84      995.62     28.35 o 
 -15   5   2     1198.11     1286.70     20.29 o 
 -13   5   2      794.78      818.40     13.48 o 
 -11   5   2      354.36      331.69      7.86 o 
  -9   5   2        0.00        3.26      3.87 o 
  -7   5   2     2098.45     2136.16     19.95 o 
  -5   5   2        0.73        0.60      3.35 o 
  -3   5   2      567.21      584.90      8.13 o 
  -1   5   2      256.78      239.50      5.97 o 
   1   5   2     1102.19     1171.04     19.07 o 
   3   5   2     2170.85     2244.80     19.88 o 
   5   5   2      226.38      203.89      7.26 o 
   7   5   2     2221.47     2346.55     34.15 o 
   9   5   2       69.98       77.89      6.35 o 
  11   5   2        0.88      -11.85     11.85 o 
  13   5   2        0.60        0.95     10.14 o 
  15   5   2        3.10        7.12      9.48 o 
  17   5   2     1045.13      983.41     26.86 o 
  19   5   2      223.83      180.44     42.09 o 
  21   5   2      204.60      210.40     33.67 o 
 -20   6   2       58.04       36.61     39.99 o 
 -18   6   2        1.44       45.07     37.84 o 
 -16   6   2       67.95       61.42     15.25 o 
 -14   6   2       19.66       24.44     12.43 o 
 -12   6   2       87.34       73.54      8.42 o 
 -10   6   2      151.32      129.54      7.96 o 
  -8   6   2      247.52      272.02      9.23 o 
  -6   6   2     2852.99     3216.23     31.16 o 
  -4   6   2      251.99      262.39      7.10 o 
  -2   6   2     1195.02     1308.44     19.63 o 
   0   6   2        0.91       -4.82      4.82 o 
   2   6   2      631.04      663.62     14.13 o 
   4   6   2      672.52      724.26     12.76 o 
   6   6   2       63.01       56.15      6.82 o 
   8   6   2      109.26       97.19      9.85 o 
  10   6   2      225.99      254.82     12.47 o 
  12   6   2        0.56       -9.68      9.68 o 
  14   6   2       26.38       19.15     15.08 o 
  16   6   2      251.48      236.91     20.16 o 
  18   6   2       25.11       52.03     21.28 o 
 -15   7   2       78.78       81.60     21.82 o 
 -13   7   2        0.17       -0.42     16.90 o 
 -11   7   2       41.47       26.27     14.03 o 
  -9   7   2       14.55        3.02     13.11 o 
  -7   7   2      349.14      381.75     38.96 o 
  -5   7   2      189.78      175.72     12.63 o 
  -3   7   2       10.03        7.93     11.78 o 
  -1   7   2       29.70       40.09     12.63 o 
   1   7   2        0.01       -4.36     12.28 o 
   3   7   2      122.63      146.85     14.24 o 
   5   7   2       27.56       33.49     13.58 o 
   7   7   2        0.60        8.96     11.89 o 
   9   7   2        4.06       11.33     14.60 o 
  11   7   2      324.92      373.80     20.81 o 
  13   7   2      389.04      370.02     25.69 o 
  -8   8   2        0.25       -5.39     24.60 o 
  -6   8   2       15.05       23.26     22.48 o 
  -4   8   2        0.80       -9.75     20.53 o 
  -2   8   2       19.70        4.14     38.06 o 
   0   8   2        1.11      -24.65     24.65 o 
   2   8   2       50.41       85.91     19.55 o 
   4   8   2       21.40       -8.93     50.86 o 
 -29   1   3      205.18      223.54     22.46 o 
 -27   1   3       85.89       77.80     23.97 o 
 -25   1   3      160.80      153.55     10.14 o 
 -23   1   3      241.39      217.66      9.16 o 
 -21   1   3      864.43      815.20     14.42 o 
 -19   1   3       39.34       37.04      7.43 o 
 -17   1   3      812.51      742.65      9.99 o 
 -15   1   3     4301.74     4406.18     39.13 o 
 -13   1   3     2033.51     2203.28     21.31 o 
 -11   1   3     8118.30     8034.95     65.46 o 
  -9   1   3     4275.80     4240.94     34.44 o 
  -7   1   3    21841.72    20950.92    152.85 o 
  -5   1   3    34561.06    32360.40    357.72 o 
  -3   1   3     4084.42     3846.31     29.39 o 
  -1   1   3     2393.04     2377.67     17.16 o 
   1   1   3    34627.43    32473.94    281.96 o 
   3   1   3      227.14      229.92      2.76 o 
   5   1   3     4717.33     4822.57     34.97 o 
   7   1   3     5842.75     5966.59     45.70 o 
   9   1   3     2277.45     2300.11     19.47 o 
  11   1   3      182.36      195.04      4.28 o 
  13   1   3       47.76       44.06      2.87 o 
  15   1   3      351.73      349.83     12.20 o 
  17   1   3      138.41      152.88      5.40 o 
  19   1   3        9.08        7.96      6.92 o 
  21   1   3      164.06      179.92     13.20 o 
  23   1   3      102.72       79.05     16.54 o 
  25   1   3        3.34        4.76     22.46 o 
 -30   2   3       79.23      137.24     31.91 o 
 -28   2   3       68.29       67.34     15.87 o 
 -26   2   3       93.43      111.24     12.89 o 
 -24   2   3       46.93       50.10     24.31 o 
 -22   2   3       10.05       10.06      5.40 o 
 -20   2   3      373.61      333.41      9.18 o 
 -18   2   3     1877.19     1980.57     21.74 o 
 -16   2   3       33.03       37.07      3.53 o 
 -14   2   3       18.15       29.50      4.17 o 
 -12   2   3     1765.96     1794.11     16.23 o 
 -10   2   3      245.26      266.57      4.38 o 
  -8   2   3      104.78      126.53      2.62 o 
  -6   2   3      617.26      614.88      6.68 o 
  -4   2   3      115.90      101.06      3.05 o 
  -2   2   3      275.00      242.92      3.12 o 
   0   2   3     8720.82     8730.51     56.76 o 
   2   2   3     6161.13     6367.05     48.15 o 
   4   2   3        0.63        0.64      0.78 o 
   6   2   3      388.38      483.56      5.70 o 
   8   2   3      905.14      918.55      9.92 o 
  10   2   3        5.79        5.78      4.55 o 
  12   2   3      290.21      287.17      6.38 o 
  14   2   3     1569.55     1757.57     23.14 o 
  16   2   3       67.02       86.27      7.08 o 
  18   2   3      491.07      494.87     12.55 o 
  20   2   3      103.79       92.58     10.64 o 
  22   2   3       10.82        0.85     12.50 o 
  24   2   3      267.15      337.83     23.59 o 
 -29   3   3       21.64       91.32     25.77 o 
 -27   3   3       53.88       45.36     17.92 o 
 -25   3   3      114.54      108.95     12.99 o 
 -23   3   3       98.99       94.88     18.77 o 
 -21   3   3      143.04      132.56      7.26 o 
 -19   3   3       23.81       27.78      5.57 o 
 -17   3   3       24.51       35.12      5.20 o 
 -15   3   3      195.07      200.32      5.55 o 
 -13   3   3      139.26      147.18      4.22 o 
 -11   3   3     2614.21     2784.03     22.82 o 
  -9   3   3      677.50      720.28     10.09 o 
  -7   3   3      280.57      263.29      4.34 o 
  -5   3   3     5928.87     6331.40     44.44 o 
  -3   3   3     3450.89     3676.15     26.90 o 
  -1   3   3      796.07      843.37      6.89 o 
   1   3   3      332.78      314.71      4.13 o 
   3   3   3      121.64      121.34      3.28 o 
   5   3   3     1219.00     1280.07     12.21 o 
   7   3   3      163.62      183.74      3.78 o 
   9   3   3       69.56       77.87      3.17 o 
  11   3   3      563.92      579.62     10.65 o 
  13   3   3       99.17       84.90      5.09 o 
  15   3   3        1.16        0.46      4.14 o 
  17   3   3      260.41      240.40     11.73 o 
  19   3   3       48.83       47.67     16.24 o 
  21   3   3       20.25       -1.49     13.20 o 
  23   3   3        6.47      -20.62     20.62 o 
 -26   4   3        3.74       22.83    104.63 o 
 -24   4   3       13.36      -10.84     29.42 o 
 -22   4   3       25.60       30.45     11.17 o 
 -20   4   3      158.04      160.27     12.28 o 
 -18   4   3       49.47       38.49      5.48 o 
 -16   4   3       69.61       61.43      5.37 o 
 -14   4   3      581.30      528.64      8.74 o 
 -12   4   3      312.28      276.08      5.97 o 
 -10   4   3       28.72       30.73      4.72 o 
  -8   4   3     1842.13     1924.26     17.23 o 
  -6   4   3     1152.46     1137.51     10.56 o 
  -4   4   3      342.86      367.92      5.13 o 
  -2   4   3      480.85      479.97      5.77 o 
   0   4   3      925.86      974.33     10.48 o 
   2   4   3      185.78      152.92      3.58 o 
   4   4   3      382.53      418.21      6.23 o 
   6   4   3      172.32      182.66      4.97 o 
   8   4   3       13.40       18.52      3.49 o 
  10   4   3       28.37       13.00      4.39 o 
  12   4   3       42.68       40.74      6.44 o 
  14   4   3      691.56      616.30     11.51 o 
  16   4   3      209.42      214.67     10.41 o 
  18   4   3       55.48        8.31     14.26 o 
  20   4   3        9.11       -3.08     14.22 o 
  22   4   3       20.88       19.95     17.66 o 
 -25   5   3       70.22       63.34     22.96 o 
 -23   5   3      125.60      127.03     23.07 o 
 -21   5   3       19.20       11.34     30.37 o 
 -19   5   3      109.34       89.16     15.03 o 
 -17   5   3      550.84      595.20     17.09 o 
 -15   5   3        3.24       13.62      6.41 o 
 -13   5   3       22.93       23.84      5.24 o 
 -11   5   3     1003.41     1110.49     14.36 o 
  -9   5   3     1807.66     1900.57     18.85 o 
  -7   5   3     1980.58     2064.50     19.09 o 
  -5   5   3      599.22      608.89      8.18 o 
  -3   5   3       95.28       99.73      4.16 o 
  -1   5   3      947.92      952.89     10.33 o 
   1   5   3      178.91      189.76      4.51 o 
   3   5   3      137.25      132.56      4.31 o 
   5   5   3     2044.50     2044.68     19.53 o 
   7   5   3      107.47       95.18      4.55 o 
   9   5   3      290.24      276.35     12.33 o 
  11   5   3      756.90      745.92     22.55 o 
  13   5   3       32.30       20.59      8.78 o 
  15   5   3      244.37      339.84     18.14 o 
  17   5   3        2.75      -20.53     20.53 o 
  19   5   3       11.56       -0.90     21.10 o 
 -20   6   3       49.63       87.22     21.80 o 
 -18   6   3       50.10       43.93     49.27 o 
 -16   6   3       92.60      103.68     16.46 o 
 -14   6   3      148.26      144.27     14.27 o 
 -12   6   3      362.82      371.66     12.50 o 
 -10   6   3        7.02       -7.07      7.07 o 
  -8   6   3      930.55      922.85     14.90 o 
  -6   6   3     1194.10     1299.35     17.06 o 
  -4   6   3     2879.41     3151.94     31.79 o 
  -2   6   3      502.74      521.86      8.85 o 
   0   6   3      248.09      236.37      6.74 o 
   2   6   3      626.25      635.73     10.61 o 
   4   6   3       60.62       60.92     21.18 o 
   6   6   3      108.51      116.72     13.32 o 
   8   6   3       80.76       62.69      8.76 o 
  10   6   3      287.33      276.66     13.36 o 
  12   6   3       30.20       18.83     22.72 o 
  14   6   3      334.21      351.95     24.49 o 
  16   6   3      251.45      256.99     21.61 o 
 -17   7   3        4.31       17.42     49.35 o 
 -15   7   3       17.59       -7.98     16.69 o 
 -13   7   3        0.01       11.52     16.60 o 
 -11   7   3      259.53      218.84     49.27 o 
  -9   7   3       11.79       15.87     22.42 o 
  -7   7   3       27.45        6.26     10.22 o 
  -5   7   3      401.21      406.83     14.94 o 
  -3   7   3       17.21       18.00     10.65 o 
  -1   7   3      101.38      130.81     24.48 o 
   1   7   3       12.06       17.66     15.81 o 
   3   7   3       73.23       91.34     14.15 o 
   5   7   3        1.16      -10.76     10.76 o 
   7   7   3        9.25       16.66     12.86 o 
   9   7   3       43.72       56.20     12.85 o 
  11   7   3        1.41      -16.66     16.66 o 
  -8   8   3       60.45       98.86     28.99 o 
  -6   8   3        6.35       -6.91     42.39 o 
  -4   8   3       12.51      -16.44     19.34 o 
  -2   8   3       79.33      114.70     56.52 o 
   0   8   3       19.03        8.41     20.66 o 
   2   8   3        1.04        7.44     20.45 o 
   4   8   3      228.90      280.56     39.04 o 
 -30   0   4       62.16       61.85     23.02 o 
 -28   0   4      118.31      114.94     18.13 o 
 -26   0   4      198.02      188.47     16.75 o 
 -24   0   4      976.71      980.93     25.17 o 
 -22   0   4      214.07      179.71      9.79 o 
 -20   0   4      708.61      739.72     16.24 o 
 -18   0   4     1670.25     1670.48     28.61 o 
 -16   0   4     3377.40     3434.09     48.19 o 
 -14   0   4      400.28      354.35      9.19 o 
 -12   0   4     6879.13     6789.92     94.84 o 
 -10   0   4       64.54       43.38      3.52 o 
  -6   0   4     2680.41     2645.84     31.96 o 
  -4   0   4    20222.95    19538.55    250.84 o 
  -2   0   4     1588.18     1419.47     16.58 o 
   0   0   4     3956.19     3523.26     35.56 o 
   2   0   4      208.77      198.27      3.61 o 
   4   0   4       88.17      122.16      3.44 o 
   6   0   4     1327.22     1204.80     15.29 o 
   8   0   4     8304.96     8274.94     93.72 o 
  10   0   4       51.64       58.76      4.81 o 
  12   0   4       83.98       92.95      6.01 o 
  14   0   4      446.58      424.97     11.68 o 
  16   0   4     3129.81     3500.15     59.87 o 
  18   0   4      686.95      728.81     20.53 o 
  20   0   4       57.13       23.62     15.29 o 
  22   0   4      243.21      254.19     22.16 o 
  24   0   4      494.79      450.39     32.21 o 
 -31   1   4       29.68       67.78     22.02 o 
 -29   1   4       53.94       34.38     24.48 o 
 -27   1   4       86.15       91.87     14.22 o 
 -25   1   4       58.02       41.25     23.58 o 
 -23   1   4      389.91      343.55     10.70 o 
 -21   1   4      126.98      109.78      6.29 o 
 -19   1   4     2944.87     3004.10     31.86 o 
 -17   1   4      737.95      655.85      9.44 o 
 -15   1   4      135.53      141.01      4.52 o 
 -13   1   4    13145.40    13911.77    113.41 o 
 -11   1   4     1437.04     1216.79     12.21 o 
  -9   1   4     6456.81     6435.47     53.45 o 
  -7   1   4      266.87      258.08      3.58 o 
  -5   1   4    22185.05    21165.97    184.98 o 
  -3   1   4        4.48        7.01      1.37 o 
   1   1   4    28056.08    27231.63    191.67 o 
   3   1   4     3398.05     3403.98     24.64 o 
   5   1   4     1349.38     1334.74     10.67 o 
   7   1   4     5221.50     5175.45     38.96 o 
   9   1   4     2836.51     2933.62     24.48 o 
  11   1   4       96.14       75.14      3.41 o 
  13   1   4        9.33        5.86      3.25 o 
  15   1   4      188.51      187.61      6.23 o 
  17   1   4     1908.98     2162.39     25.90 o 
  19   1   4       19.35       23.56      8.56 o 
  21   1   4      523.26      546.99     19.50 o 
  23   1   4        0.11        9.73     19.45 o 
  25   1   4       44.29       54.18     30.32 o 
 -30   2   4        0.20      -18.71     18.71 o 
 -28   2   4        7.78       -1.22     11.45 o 
 -26   2   4      451.73      452.75     19.19 o 
 -24   2   4      495.97      453.79     21.69 o 
 -22   2   4      134.41      141.10      7.45 o 
 -20   2   4      106.72      100.27      6.44 o 
 -18   2   4       19.87       25.07      4.10 o 
 -16   2   4      274.65      260.23      6.02 o 
 -14   2   4      634.78      620.01      8.30 o 
 -12   2   4     2965.86     3026.12     26.82 o 
 -10   2   4      115.21      121.94      5.03 o 
  -8   2   4     1360.86     1252.70     11.30 o 
  -6   2   4     2073.99     1811.83     17.35 o 
  -4   2   4     5655.68     5410.11     41.29 o 
  -2   2   4      907.54      841.61      8.46 o 
   0   2   4     3023.37     2820.86     20.44 o 
   2   2   4      378.12      402.86      4.45 o 
   4   2   4      102.60      137.86      5.41 o 
   6   2   4     1030.44     1073.55     10.48 o 
   8   2   4       27.67       29.16      2.80 o 
  10   2   4       84.63       86.23      5.41 o 
  12   2   4     1089.98     1106.57     13.48 o 
  14   2   4      691.28      665.90     12.19 o 
  16   2   4      219.78      207.47      8.33 o 
  18   2   4        2.31       -2.90      6.83 o 
  20   2   4        2.57       -5.13     11.08 o 
  22   2   4       98.55       97.20     28.56 o 
  24   2   4        5.84       -9.05     17.87 o 
 -29   3   4      574.52      506.14     44.76 o 
 -27   3   4       22.99       -7.33     13.73 o 
 -25   3   4       25.75       38.81     12.22 o 
 -23   3   4       73.94       54.77      8.96 o 
 -21   3   4        1.44       -3.14      7.65 o 
 -19   3   4      268.00      259.48      8.77 o 
 -17   3   4       88.94       83.84      6.79 o 
 -15   3   4       83.20       61.61      3.71 o 
 -13   3   4      237.10      247.19      4.85 o 
 -11   3   4     2253.74     2462.66     21.24 o 
  -9   3   4     1319.87     1409.91     14.26 o 
  -7   3   4      178.56      156.09      3.13 o 
  -5   3   4      449.63      503.05      5.77 o 
  -3   3   4       32.91       32.37      3.57 o 
  -1   3   4    19901.48    21433.51    149.62 o 
   1   3   4     3355.93     3706.98     25.27 o 
   3   3   4     1410.88     1549.02     12.91 o 
   5   3   4       37.74       22.19      2.78 o 
   7   3   4      552.89      456.61      9.32 o 
   9   3   4      950.36      980.16     10.98 o 
  11   3   4      488.83      531.93      8.58 o 
  13   3   4      441.32      436.36      9.02 o 
  15   3   4       98.89       72.09      5.96 o 
  17   3   4        1.34        5.43     11.30 o 
  19   3   4      304.79      285.54     44.03 o 
  21   3   4      397.31      428.74     18.81 o 
  23   3   4       48.83       53.73     31.59 o 
 -26   4   4        6.35        5.54     18.58 o 
 -24   4   4        0.28       12.93     11.32 o 
 -22   4   4       64.02       72.61     10.98 o 
 -20   4   4     1268.96     1334.83     23.53 o 
 -18   4   4      458.61      455.06     10.38 o 
 -16   4   4      690.26      682.01     20.45 o 
 -14   4   4      428.32      401.33     14.60 o 
 -12   4   4     1273.44     1276.83     23.19 o 
 -10   4   4       77.45       60.66      3.86 o 
  -8   4   4      113.71      113.22      3.96 o 
  -6   4   4      255.57      273.86     10.14 o 
  -4   4   4      428.76      419.66      6.03 o 
  -2   4   4       15.79       10.21      3.12 o 
   0   4   4      558.89      547.67      6.10 o 
   2   4   4     1365.50     1246.48     12.80 o 
   4   4   4      413.21      433.38      6.62 o 
   6   4   4      934.26      993.60     11.78 o 
   8   4   4      646.34      580.05      8.09 o 
  10   4   4       26.48        8.88      8.89 o 
  12   4   4      137.76      129.74      7.25 o 
  14   4   4     1320.88     1374.71     26.11 o 
  16   4   4        1.58        1.22      9.91 o 
  18   4   4      114.37      133.52     16.53 o 
  20   4   4       19.84       33.44     21.43 o 
 -25   5   4        1.16      -17.90     21.05 o 
 -23   5   4        8.68        3.27     20.53 o 
 -21   5   4        0.93       -3.19     19.46 o 
 -19   5   4     1017.48      977.76     20.80 o 
 -17   5   4        5.53       -3.17      6.80 o 
 -15   5   4      144.85      144.29      7.73 o 
 -13   5   4      839.68      833.39     17.27 o 
 -11   5   4       32.45       29.04      4.79 o 
  -9   5   4      795.30      769.70     13.19 o 
  -7   5   4      480.71      477.14      8.26 o 
  -5   5   4        9.87        8.72      3.98 o 
  -3   5   4      331.40      334.22      6.68 o 
  -1   5   4      430.50      420.93      7.14 o 
   1   5   4      578.10      596.77      7.83 o 
   3   5   4     1910.91     2072.73     18.90 o 
   5   5   4     2299.13     2437.42     22.94 o 
   7   5   4      652.49      639.76      9.79 o 
   9   5   4      463.95      395.45     10.35 o 
  11   5   4      215.98      217.16      9.90 o 
  13   5   4       74.82       84.99     13.02 o 
  15   5   4      464.76      485.54     24.31 o 
  17   5   4        1.60       26.63     30.80 o 
  19   5   4      142.93      117.85     28.60 o 
 -22   6   4       18.52       20.16     67.82 o 
 -20   6   4      101.35      112.21     20.89 o 
 -18   6   4       15.52       33.57     17.31 o 
 -16   6   4      401.32      425.77     24.29 o 
 -14   6   4       21.43        4.67      9.71 o 
 -12   6   4       83.04       76.17     14.69 o 
 -10   6   4        5.41       -1.73      6.64 o 
  -8   6   4      905.50      912.07     14.19 o 
  -6   6   4       33.91       28.72     12.80 o 
  -4   6   4     1604.94     1814.26     20.33 o 
  -2   6   4      254.01      274.45      8.02 o 
   0   6   4        9.76       -1.05      5.85 o 
   2   6   4      169.64      156.74      8.21 o 
   4   6   4        9.27       17.21      6.54 o 
   6   6   4      233.92      250.45     10.91 o 
   8   6   4       77.22       71.72      9.45 o 
  10   6   4        2.21       19.08     11.54 o 
  12   6   4      150.96      141.96     16.01 o 
  14   6   4      353.26      363.43     37.80 o 
  16   6   4      236.97      284.80     36.42 o 
 -17   7   4        2.47      -26.27     26.27 o 
 -15   7   4       31.47       41.98     18.17 o 
 -13   7   4       26.09       14.69     16.15 o 
 -11   7   4      327.46      363.78     19.42 o 
  -9   7   4        1.58       -1.39     11.08 o 
  -7   7   4      299.58      259.48     12.96 o 
  -5   7   4        0.22       -0.07     12.37 o 
  -3   7   4       75.63       78.36     19.93 o 
  -1   7   4      169.83      164.38     13.37 o 
   1   7   4       29.47       12.93     25.08 o 
   3   7   4       58.95       60.63     10.69 o 
   5   7   4        0.20        2.82      9.56 o 
   7   7   4      416.24      465.14     39.64 o 
   9   7   4      113.31      157.56     18.87 o 
  11   7   4       59.48       24.14     49.52 o 
  -8   8   4        1.00        1.22     28.13 o 
  -6   8   4        2.63      -28.39     28.39 o 
  -4   8   4        1.01        5.42     38.06 o 
  -2   8   4      103.66      150.07     21.34 o 
   0   8   4        2.20       -4.02     19.24 o 
   2   8   4       87.91       63.64     22.37 o 
 -31   1   5        6.92       19.33     21.03 o 
 -29   1   5       96.80       79.31     22.68 o 
 -27   1   5      112.28      105.11     11.27 o 
 -25   1   5       52.56       55.98     20.49 o 
 -23   1   5      326.80      354.60      9.47 o 
 -21   1   5     1112.22     1136.50     16.43 o 
 -19   1   5     1172.62     1104.70     13.65 o 
 -17   1   5      128.84      106.94      4.90 o 
 -15   1   5      967.11     1093.52     13.23 o 
 -13   1   5     1181.14     1247.46     13.19 o 
 -11   1   5     1782.38     1715.58     15.98 o 
  -9   1   5      185.25      178.37      3.37 o 
  -7   1   5     1715.55     1593.34     15.13 o 
  -5   1   5      866.24      796.88      7.15 o 
  -3   1   5    16478.84    15617.10    114.24 o 
  -1   1   5    28066.23    27996.48    207.50 o 
   1   1   5       26.07       32.18      1.39 o 
   3   1   5     2002.41     1914.86     14.53 o 
   5   1   5     2600.27     2791.20     20.95 o 
   7   1   5       21.67       25.33      1.89 o 
   9   1   5     1986.80     2268.23     20.10 o 
  11   1   5     1110.07     1165.48     12.51 o 
  13   1   5        3.62        0.07      3.72 o 
  15   1   5       37.20       36.83      3.77 o 
  17   1   5     1342.60     1550.66     38.53 o 
  19   1   5       15.63       12.85     10.50 o 
  21   1   5      399.21      406.04     40.03 o 
  23   1   5        0.39        4.04     29.85 o 
 -30   2   5        9.51       17.49     17.57 o 
 -28   2   5      181.15      145.92     37.84 o 
 -26   2   5       25.53       29.16     10.16 o 
 -24   2   5       24.51        9.94      7.79 o 
 -22   2   5      113.47      125.12      7.68 o 
 -20   2   5        5.42        0.68      5.24 o 
 -18   2   5      265.70      251.98      6.96 o 
 -16   2   5       53.59       50.98      4.60 o 
 -14   2   5       12.08        8.32      2.89 o 
 -12   2   5     2957.30     3105.97     27.81 o 
 -10   2   5     1172.07     1033.03     11.94 o 
  -8   2   5      439.99      488.89      5.75 o 
  -6   2   5      608.91      579.95      6.42 o 
  -4   2   5      129.03      128.53      3.99 o 
  -2   2   5      513.23      536.87      5.10 o 
   0   2   5      730.69      814.47      6.96 o 
   2   2   5     2807.96     2801.67     20.72 o 
   4   2   5     1541.45     1597.38     12.84 o 
   6   2   5      729.62      687.12      7.57 o 
   8   2   5      240.82      295.35      5.21 o 
  10   2   5        0.56        7.75      3.48 o 
  12   2   5       78.49       79.07      4.94 o 
  14   2   5       23.77       11.69     11.94 o 
  16   2   5      105.76      114.96      9.28 o 
  18   2   5       66.77       60.39     12.54 o 
  20   2   5        1.21        6.93     11.53 o 
  22   2   5       43.41       42.44     19.67 o 
 -29   3   5        4.77        9.74     45.49 o 
 -27   3   5        0.97        7.48     15.19 o 
 -25   3   5        0.37       -6.16     11.86 o 
 -23   3   5       98.69       95.54      8.68 o 
 -21   3   5       11.03       10.48      5.84 o 
 -19   3   5      160.31      157.41      9.32 o 
 -17   3   5      327.62      367.13      7.93 o 
 -15   3   5      105.87      102.49      5.03 o 
 -13   3   5      241.95      260.90      5.26 o 
 -11   3   5     1135.24     1082.82     11.13 o 
  -9   3   5      197.76      210.35      3.72 o 
  -7   3   5      715.30      741.44      7.31 o 
  -5   3   5        5.29        5.19      1.97 o 
  -3   3   5       59.05       45.69      2.63 o 
  -1   3   5     1760.37     1897.74     15.18 o 
   1   3   5      164.17      181.42      3.80 o 
   3   3   5       53.15       40.37      2.54 o 
   5   3   5       79.92       79.20      3.13 o 
   7   3   5      322.46      311.15      5.96 o 
   9   3   5      371.39      370.88      6.86 o 
  11   3   5      451.43      474.69      8.67 o 
  13   3   5      165.18      176.46      6.39 o 
  15   3   5      527.79      552.89     14.11 o 
  17   3   5       42.72       18.46     23.88 o 
  19   3   5       32.42       41.30     13.36 o 
  21   3   5      101.47      106.95     60.95 o 
 -28   4   5       28.72       14.12     48.97 o 
 -26   4   5        5.11        2.36     15.38 o 
 -24   4   5       74.17       90.43     12.82 o 
 -22   4   5       24.16       13.27     11.00 o 
 -20   4   5      329.25      332.37     17.74 o 
 -18   4   5      717.79      731.28     16.75 o 
 -16   4   5     3514.66     3809.92     44.17 o 
 -14   4   5       41.05       40.75      5.32 o 
 -12   4   5      368.82      360.69      6.86 o 
 -10   4   5        4.91        6.63      3.13 o 
  -8   4   5       68.49       48.48      3.95 o 
  -6   4   5       11.98       16.61      7.09 o 
  -4   4   5      564.45      570.14      7.38 o 
  -2   4   5      184.63      184.44      4.39 o 
   0   4   5       96.21       73.53      3.25 o 
   2   4   5      722.00      671.94     10.39 o 
   4   4   5      699.58      691.82      8.59 o 
   6   4   5      348.87      325.02      6.26 o 
   8   4   5      271.97      225.45      8.07 o 
  10   4   5        9.80       11.47      5.84 o 
  12   4   5      742.30      761.46     16.03 o 
  14   4   5      692.93      694.75     18.51 o 
  16   4   5      253.50      264.61     32.82 o 
  18   4   5       82.10       88.37     17.64 o 
  20   4   5       98.74       97.51     45.92 o 
 -25   5   5        2.47       -8.73     46.86 o 
 -23   5   5       44.76       41.55     12.98 o 
 -21   5   5      112.41       91.19     12.67 o 
 -19   5   5      207.23      181.50     10.39 o 
 -17   5   5        2.07        6.46      6.99 o 
 -15   5   5       85.01       71.54     10.01 o 
 -13   5   5      531.83      512.79      9.93 o 
 -11   5   5      449.64      464.94      9.05 o 
  -9   5   5      398.79      428.26      7.95 o 
  -7   5   5      150.40      133.31      5.47 o 
  -5   5   5      131.64      132.44      5.15 o 
  -3   5   5       16.57       23.38      4.27 o 
  -1   5   5       15.56        6.69      3.91 o 
   1   5   5        6.53        8.44      2.72 o 
   3   5   5     1559.16     1547.77     15.95 o 
   5   5   5      278.53      259.07      7.24 o 
   7   5   5        6.78       23.25      5.24 o 
   9   5   5      108.95      124.25      7.80 o 
  11   5   5      107.87      111.85     12.36 o 
  13   5   5       34.05       32.89     12.28 o 
  15   5   5       27.40       22.33     17.23 o 
  17   5   5       35.22       51.53     21.43 o 
 -22   6   5       15.74       25.62     24.96 o 
 -20   6   5        5.36        9.35     19.65 o 
 -18   6   5       80.98      119.62     19.14 o 
 -16   6   5       12.54        4.83     10.03 o 
 -14   6   5      532.76      622.93     15.89 o 
 -12   6   5      735.05      783.03     21.91 o 
 -10   6   5       58.61       44.07      6.13 o 
  -8   6   5       96.86       68.61      7.12 o 
  -6   6   5      240.86      251.03      7.53 o 
  -4   6   5      261.93      245.69      8.77 o 
  -2   6   5       80.45       85.66      6.75 o 
   0   6   5      411.66      423.89     10.79 o 
   2   6   5        1.24       11.71      7.73 o 
   4   6   5        0.00        4.72      8.48 o 
   6   6   5      280.12      249.16     14.35 o 
   8   6   5      238.04      247.84     14.06 o 
  10   6   5        4.79        6.69     27.32 o 
  12   6   5      202.29      197.59     19.63 o 
  14   6   5      104.84       75.86     38.87 o 
 -17   7   5       81.26      121.21     25.34 o 
 -15   7   5        0.03      -16.75     16.75 o 
 -13   7   5      116.87      155.60     17.82 o 
 -11   7   5      400.80      395.54     19.17 o 
  -9   7   5      157.72      153.95     12.84 o 
  -7   7   5      732.35      726.15     32.17 o 
  -5   7   5       38.76       47.29     12.46 o 
  -3   7   5        6.42      -11.19     21.52 o 
  -1   7   5        0.17      -10.57     10.57 o 
   1   7   5        6.40      -14.80     31.61 o 
   3   7   5       17.04        9.68     11.89 o 
   5   7   5        0.38       -5.16     14.53 o 
   7   7   5       63.56       50.62     13.70 o 
   9   7   5        0.47        2.86     49.18 o 
  -8   8   5       11.18       15.65     16.75 o 
  -6   8   5        0.46      -23.07     23.07 o 
  -4   8   5       64.19       31.99     19.36 o 
  -2   8   5      181.08      175.18     19.41 o 
   0   8   5      137.50      160.06     18.57 o 
 -32   0   6       11.79      -34.71     34.71 o 
 -30   0   6       13.47       22.16     18.64 o 
 -28   0   6       40.32       59.27     14.78 o 
 -26   0   6      174.49      184.35     13.49 o 
 -24   0   6      101.96       91.06      8.25 o 
 -22   0   6     2544.22     2739.99     43.04 o 
 -20   0   6     1920.07     2049.84     31.70 o 
 -18   0   6     3329.10     3817.91     54.72 o 
 -16   0   6     1427.99     1526.34     24.05 o 
 -14   0   6     4874.68     5160.32     62.71 o 
 -12   0   6    11703.00    12060.54    148.79 o 
 -10   0   6     3149.19     3137.29     39.00 o 
  -8   0   6     6858.74     6309.54     79.55 o 
  -6   0   6    13058.19    12709.20    123.27 o 
  -4   0   6     4827.73     4411.33     44.58 o 
  -2   0   6     4122.56     3868.76     43.21 o 
   0   0   6    23607.92    23188.09    232.28 o 
   2   0   6    41317.20    41511.61    585.78 o 
   4   0   6     2599.98     2896.67     30.24 o 
   6   0   6      155.23      107.81      3.52 o 
   8   0   6        6.68       15.38      4.55 o 
  10   0   6      403.54      391.21      9.79 o 
  12   0   6       94.33       74.13      6.79 o 
  14   0   6      150.20      143.97      8.85 o 
  16   0   6      572.09      634.06     19.07 o 
  18   0   6      998.81     1065.64     32.73 o 
  20   0   6      589.11      618.42     27.75 o 
  22   0   6       44.52       65.89     23.19 o 
 -31   1   6      138.46      164.17     17.85 o 
 -29   1   6      127.88      127.93     54.81 o 
 -27   1   6        0.05       15.83     17.44 o 
 -25   1   6       30.34       30.27      7.70 o 
 -23   1   6      158.81      136.89      6.80 o 
 -21   1   6        9.38        2.35      5.10 o 
 -19   1   6      129.21      111.85      5.28 o 
 -17   1   6        1.20        5.37      3.69 o 
 -15   1   6     3828.66     3808.30     33.43 o 
 -13   1   6    19875.35    20561.12    165.12 o 
 -11   1   6        1.42        5.38      1.93 o 
  -9   1   6      439.95      451.85      5.57 o 
  -7   1   6        8.38       10.26      1.85 o 
  -5   1   6     5751.44     5621.65     42.50 o 
  -3   1   6     3240.65     3085.29     22.09 o 
  -1   1   6    11415.19    10926.91     73.52 o 
   1   1   6     2727.20     2564.04     17.91 o 
   3   1   6     4179.37     4159.63     29.64 o 
   5   1   6     2887.92     3040.54     22.05 o 
   7   1   6      329.11      312.46      4.53 o 
   9   1   6     4735.60     5106.29     41.54 o 
  11   1   6       95.63       74.68      3.86 o 
  13   1   6      529.04      561.20     13.32 o 
  15   1   6       43.74       34.70      3.71 o 
  17   1   6      376.95      393.02     12.82 o 
  19   1   6       36.31       40.02     10.11 o 
  21   1   6      602.14      594.30     40.16 o 
  23   1   6       71.47       42.40     23.30 o 
 -30   2   6        7.48        8.64     16.50 o 
 -28   2   6       34.40       14.80     23.54 o 
 -26   2   6      413.09      388.32     14.85 o 
 -24   2   6      882.65      916.38     19.23 o 
 -22   2   6     2363.31     2429.11     32.08 o 
 -20   2   6      782.35      725.10     12.67 o 
 -18   2   6     2091.54     2122.99     22.80 o 
 -16   2   6      134.53      144.40      4.89 o 
 -14   2   6     3544.19     3758.88     33.21 o 
 -12   2   6     1312.02     1352.94     13.48 o 
 -10   2   6      247.31      236.96      4.42 o 
  -8   2   6     5631.70     5751.49     46.84 o 
  -6   2   6     6905.60     7437.98     73.62 o 
  -4   2   6     7333.70     7532.58     54.37 o 
  -2   2   6     2279.50     2462.18     17.95 o 
   0   2   6     2308.56     2389.87     17.52 o 
   2   2   6     2362.55     2308.69     16.95 o 
   4   2   6       66.98       85.25      2.55 o 
   6   2   6     1762.25     1734.90     15.52 o 
   8   2   6      438.84      388.64      6.29 o 
  10   2   6       87.35       77.94      5.84 o 
  12   2   6       26.27       25.13      4.81 o 
  14   2   6      272.30      259.52      9.45 o 
  16   2   6     1400.86     1589.63     34.79 o 
  18   2   6       56.61       57.33     11.47 o 
  20   2   6        5.14      -16.42     16.42 o 
  22   2   6       22.00       16.63     17.54 o 
 -29   3   6       17.30       -2.18     13.87 o 
 -27   3   6       96.33       64.52     15.59 o 
 -25   3   6       63.67       81.10     20.02 o 
 -23   3   6      315.41      311.17     11.40 o 
 -21   3   6      221.16      209.20     13.70 o 
 -19   3   6        1.59       -3.46      4.92 o 
 -17   3   6     1060.54     1050.31     15.22 o 
 -15   3   6       10.52       14.95      4.30 o 
 -13   3   6      137.61      100.26      3.68 o 
 -11   3   6      168.58      167.89      4.22 o 
  -9   3   6     4258.25     4379.03     36.48 o 
  -7   3   6    17128.25    18732.08    134.79 o 
  -5   3   6      619.67      674.34      7.65 o 
  -3   3   6       18.24       24.44      2.43 o 
  -1   3   6     2247.73     2534.18     20.83 o 
   1   3   6      164.42      183.15      3.91 o 
   3   3   6     2085.79     2239.47     20.19 o 
   5   3   6      106.61      102.66      3.37 o 
   7   3   6      100.52       82.96      4.75 o 
   9   3   6     2175.44     2253.15     25.04 o 
  11   3   6      127.10      148.98      5.15 o 
  13   3   6      310.91      291.47     13.06 o 
  15   3   6      197.55      190.12     13.70 o 
  17   3   6      410.55      434.28     17.06 o 
  19   3   6      139.75      114.44     22.68 o 
  21   3   6       55.32      100.77     27.32 o 
 -28   4   6       80.78      137.29     31.95 o 
 -26   4   6       59.75       81.31     16.62 o 
 -24   4   6      342.41      376.45     17.89 o 
 -22   4   6       56.22       34.49     26.46 o 
 -20   4   6       96.29       89.76      7.70 o 
 -18   4   6     1202.35     1278.42     20.71 o 
 -16   4   6     5540.47     5922.96    108.63 o 
 -14   4   6      436.45      414.92      9.06 o 
 -12   4   6        1.90        0.21      3.58 o 
 -10   4   6       31.74       23.19      2.99 o 
  -8   4   6      315.43      334.19      5.70 o 
  -6   4   6       39.94       26.41      3.16 o 
  -4   4   6      688.88      803.16      8.88 o 
  -2   4   6      260.82      272.65     10.82 o 
   0   4   6     1647.30     1601.03     22.33 o 
   2   4   6     3630.87     3758.78     35.09 o 
   4   4   6       94.17       82.15      3.86 o 
   6   4   6      540.94      475.45      7.65 o 
   8   4   6       53.89       62.21      6.70 o 
  10   4   6        0.05       -6.49      6.49 o 
  12   4   6        0.06        2.63      7.68 o 
  14   4   6      323.27      322.64     13.48 o 
  16   4   6      322.22      297.67     21.97 o 
  18   4   6        5.89       26.03     16.14 o 
 -25   5   6        4.96      -10.99     34.36 o 
 -23   5   6       23.51       13.25     15.16 o 
 -21   5   6       55.38       32.62     13.66 o 
 -19   5   6      480.92      456.03     13.71 o 
 -17   5   6       11.99       13.39      6.41 o 
 -15   5   6     1605.49     1660.34     22.00 o 
 -13   5   6      301.82      263.90      9.45 o 
 -11   5   6      238.56      241.93      5.88 o 
  -9   5   6       44.98       41.58      4.79 o 
  -7   5   6      398.08      428.82      7.71 o 
  -5   5   6       59.80       58.95      4.22 o 
  -3   5   6      237.70      212.16      5.86 o 
  -1   5   6     1114.65     1137.41     13.91 o 
   1   5   6      413.07      418.97      7.49 o 
   3   5   6     1955.79     1998.41     20.20 o 
   5   5   6      166.32      164.96      6.55 o 
   7   5   6        6.99        3.31      4.89 o 
   9   5   6      487.23      450.28     13.62 o 
  11   5   6       28.84       36.39     22.98 o 
  13   5   6       63.77       58.99     16.97 o 
  15   5   6      178.56      136.53     19.39 o 
  17   5   6       48.21       93.71     22.24 o 
 -22   6   6      148.48      127.32     33.97 o 
 -20   6   6       71.65       49.00     21.86 o 
 -18   6   6      137.36      132.28     15.48 o 
 -16   6   6       81.07       78.67     10.41 o 
 -14   6   6      266.69      277.39     10.90 o 
 -12   6   6       61.09       69.64      7.95 o 
 -10   6   6       38.70       32.66     13.53 o 
  -8   6   6      245.85      261.22      9.89 o 
  -6   6   6      211.38      173.06     12.46 o 
  -4   6   6       59.93       43.51      5.94 o 
  -2   6   6        8.23       15.19      7.04 o 
   0   6   6      388.67      369.67     12.80 o 
   2   6   6      854.01      871.37     17.84 o 
   4   6   6       55.18       47.93     16.45 o 
   6   6   6        1.77        3.72      8.71 o 
   8   6   6       30.10       74.77     30.32 o 
  10   6   6        8.16       32.22     13.66 o 
  12   6   6       88.12       94.38     17.42 o 
  14   6   6       37.62       29.53     23.19 o 
 -17   7   6        0.86      -10.91     22.94 o 
 -15   7   6       13.36      -14.63     14.63 o 
 -13   7   6       46.35       26.24     15.56 o 
 -11   7   6      296.80      262.33     17.55 o 
  -9   7   6      419.22      441.41     16.87 o 
  -7   7   6      751.17      731.70     21.18 o 
  -5   7   6      108.82      101.53     13.07 o 
  -3   7   6       55.85       30.50     12.28 o 
  -1   7   6       45.63        6.97     11.71 o 
   1   7   6       59.18       69.75     14.72 o 
   3   7   6        6.25      -13.62     13.62 o 
   5   7   6       67.59       54.48     14.92 o 
   7   7   6       12.34       29.78     31.66 o 
   9   7   6        0.53       11.03     32.17 o 
  -6   8   6        3.19       10.88     24.18 o 
  -4   8   6      152.01      104.82     19.75 o 
  -2   8   6        3.30        5.67     17.82 o 
 -31   1   7        0.69       -9.44     31.10 o 
 -29   1   7       15.25       -1.88     11.17 o 
 -27   1   7        5.16       -8.21      8.21 o 
 -25   1   7       59.77       56.99      6.84 o 
 -23   1   7      651.59      612.91     18.51 o 
 -21   1   7      111.55      123.26     22.76 o 
 -19   1   7      527.89      523.40      9.01 o 
 -17   1   7      442.42      432.99      7.11 o 
 -15   1   7     2533.19     2380.39     23.29 o 
 -13   1   7     2569.87     2731.48     25.62 o 
 -11   1   7     1527.29     1562.54     15.87 o 
  -9   1   7      659.33      646.50      6.84 o 
  -7   1   7       37.37       27.51      1.76 o 
  -5   1   7      301.64      277.21      3.54 o 
  -3   1   7     3164.62     3166.29     23.17 o 
  -1   1   7      408.22      391.27      4.28 o 
   1   1   7    10792.34    10984.67     73.08 o 
   3   1   7      649.57      614.43      6.26 o 
   5   1   7      570.11      578.77      6.26 o 
   7   1   7      254.23      276.65      4.21 o 
   9   1   7      202.26      206.50      4.61 o 
  11   1   7      189.61      211.13      4.91 o 
  13   1   7      400.68      395.17      7.45 o 
  15   1   7      345.76      337.16     10.58 o 
  17   1   7       48.50       48.68      9.26 o 
  19   1   7      603.03      642.63     22.41 o 
  21   1   7       28.96       18.75     20.14 o 
 -32   2   7        0.00      -11.31     22.64 o 
 -30   2   7        0.24       15.94     17.31 o 
 -28   2   7       21.53       29.35     13.27 o 
 -26   2   7        1.27        7.18     10.52 o 
 -24   2   7      295.34      295.55     17.57 o 
 -22   2   7      725.85      785.59     14.79 o 
 -20   2   7      481.43      510.54     10.26 o 
 -18   2   7        6.58        8.18      4.60 o 
 -16   2   7      562.43      563.74      8.18 o 
 -14   2   7     1076.52      996.52     11.59 o 
 -12   2   7     1357.76     1279.60     13.50 o 
 -10   2   7       48.95       45.99      2.81 o 
  -8   2   7     1075.55     1183.65     10.86 o 
  -6   2   7     7923.21     8557.04     66.38 o 
  -4   2   7      459.54      407.42      4.95 o 
  -2   2   7      206.86      189.16      4.51 o 
   0   2   7       10.32       14.57      5.03 o 
   2   2   7     1828.37     1820.82     14.05 o 
   4   2   7      695.66      721.40      8.04 o 
   6   2   7        1.11        4.16      1.83 o 
   8   2   7      733.30      720.53      9.26 o 
  10   2   7     3492.50     3789.39     39.20 o 
  12   2   7      118.71      126.52      6.04 o 
  14   2   7      111.35      110.22      8.58 o 
  16   2   7      117.55      121.61     10.00 o 
  18   2   7      110.09       96.72     13.34 o 
  20   2   7       31.45        9.24     36.94 o 
 -31   3   7        0.32      -37.28     37.28 o 
 -29   3   7        0.26       -7.78     18.76 o 
 -27   3   7        5.03      -34.39     54.42 o 
 -25   3   7        7.86        0.40     31.83 o 
 -23   3   7       66.24       71.90     14.26 o 
 -21   3   7       50.57       69.53      6.82 o 
 -19   3   7       28.76       44.00      5.17 o 
 -17   3   7       11.44       15.04      4.27 o 
 -15   3   7      141.27      126.44      4.27 o 
 -13   3   7       32.28       37.85      6.74 o 
 -11   3   7      117.02      107.82      3.72 o 
  -9   3   7       13.16       10.81      2.02 o 
  -7   3   7       76.74       84.38      3.22 o 
  -5   3   7      444.10      444.78      6.23 o 
  -3   3   7      362.75      343.18      4.92 o 
  -1   3   7      311.46      296.19      3.99 o 
   1   3   7      208.61      167.78      4.10 o 
   3   3   7      165.24      171.29      4.28 o 
   5   3   7       68.54       64.80      3.00 o 
   7   3   7      107.02      101.57      5.12 o 
   9   3   7        9.23        6.28      2.66 o 
  11   3   7        1.25        6.88      7.00 o 
  13   3   7       11.03        7.64      7.90 o 
  15   3   7       25.17       14.16     10.22 o 
  17   3   7       31.03       43.01     30.45 o 
  19   3   7       19.38        5.02     17.87 o 
 -28   4   7        1.96      -21.65     21.65 o 
 -26   4   7      133.00      133.12     18.61 o 
 -24   4   7       13.54       36.81     23.88 o 
 -22   4   7      222.09      178.90     10.28 o 
 -20   4   7        0.02        6.01      8.38 o 
 -18   4   7      662.80      678.74     21.05 o 
 -16   4   7     2205.12     2479.06     31.10 o 
 -14   4   7     1757.99     1814.42     19.73 o 
 -12   4   7     1676.34     1808.32     18.55 o 
 -10   4   7      455.56      449.06      6.69 o 
  -8   4   7       90.79       91.54      3.67 o 
  -6   4   7      375.75      380.08      5.99 o 
  -4   4   7      573.21      580.79      7.99 o 
  -2   4   7     1099.01     1073.32     10.77 o 
   0   4   7     1317.84     1310.79     13.56 o 
   2   4   7      257.88      233.09      4.89 o 
   4   4   7     1615.63     1645.66     17.39 o 
   6   4   7     2500.99     2593.27     24.82 o 
   8   4   7      337.65      325.94     13.92 o 
  10   4   7        2.71       21.62      7.94 o 
  12   4   7       55.16       59.33      9.51 o 
  14   4   7       12.74       39.79     13.28 o 
  16   4   7       22.50       30.71     20.53 o 
  18   4   7       11.33       -0.65     21.59 o 
 -25   5   7        0.28       27.12     27.96 o 
 -23   5   7       43.37       45.41     16.10 o 
 -21   5   7       44.77       48.45      9.97 o 
 -19   5   7      589.87      628.98     15.73 o 
 -17   5   7      155.82      161.40     10.27 o 
 -15   5   7      137.07      127.55     17.61 o 
 -13   5   7      943.24      989.23     14.28 o 
 -11   5   7        2.92        5.54      5.01 o 
  -9   5   7       53.88       52.25      3.84 o 
  -7   5   7      241.47      206.91      6.83 o 
  -5   5   7        6.64        8.92      4.22 o 
  -3   5   7       67.60       73.34     10.18 o 
  -1   5   7        9.35        5.16      5.37 o 
   1   5   7      884.93      815.33     10.74 o 
   3   5   7      227.09      167.82      6.31 o 
   5   5   7       28.71       24.92     21.13 o 
   7   5   7        0.15       -2.06      9.62 o 
   9   5   7      122.43      110.30      9.66 o 
  11   5   7       34.39       43.81     24.48 o 
  13   5   7       78.54       60.54     21.86 o 
  15   5   7        2.16       44.13     20.55 o 
 -22   6   7        8.83       13.39     22.03 o 
 -20   6   7        0.70       10.84     17.65 o 
 -18   6   7        4.75        6.82     11.09 o 
 -16   6   7       22.53       19.31     15.81 o 
 -14   6   7        7.42       13.91      9.45 o 
 -12   6   7      130.02      114.41      9.25 o 
 -10   6   7       20.87       38.40      7.74 o 
  -8   6   7      245.88      219.49     10.22 o 
  -6   6   7      220.47      179.25      7.90 o 
  -4   6   7        2.61       -1.02     11.51 o 
  -2   6   7      191.67      163.65      9.19 o 
   0   6   7       12.99        3.45     12.84 o 
   2   6   7       28.97       16.79     10.14 o 
   4   6   7      282.11      260.27     12.14 o 
   6   6   7        2.46       -6.68     11.15 o 
   8   6   7       70.22       72.46     25.21 o 
  10   6   7      185.28      210.38     19.60 o 
  12   6   7        3.76       12.18     43.94 o 
 -17   7   7       62.10       38.40     22.08 o 
 -15   7   7       40.01       50.45     39.43 o 
 -13   7   7       79.60       92.29     12.56 o 
 -11   7   7        6.42        2.43     21.05 o 
  -9   7   7      106.23       51.19     32.69 o 
  -7   7   7      390.00      458.87     16.84 o 
  -5   7   7      400.02      453.44     29.55 o 
  -3   7   7      423.18      506.69     18.84 o 
  -1   7   7      159.24      206.20     14.68 o 
   1   7   7      113.10      205.03     23.49 o 
   3   7   7       22.23       47.21     11.28 o 
   5   7   7       31.51        1.21     21.65 o 
   7   7   7        1.73      -15.83     29.46 o 
 -32   0   8      126.42      107.29     29.12 o 
 -30   0   8      199.26      154.03     22.08 o 
 -28   0   8      113.62       54.46     14.95 o 
 -26   0   8       77.54       78.43     11.17 o 
 -24   0   8        1.39       -4.90      7.82 o 
 -22   0   8      452.69      400.05     11.51 o 
 -20   0   8      925.97      906.80     17.95 o 
 -18   0   8     1085.59     1199.56     19.76 o 
 -16   0   8     1301.69     1371.28     20.70 o 
 -14   0   8     9854.30    10381.81    115.28 o 
 -12   0   8    10150.46    10915.27    134.70 o 
 -10   0   8      958.60      938.67     14.52 o 
  -8   0   8     1155.22     1183.58     13.57 o 
  -6   0   8      947.52      896.06     12.11 o 
  -4   0   8     8481.42     8581.01     89.08 o 
  -2   0   8     1888.14     2074.92     22.42 o 
   0   0   8     2529.48     2691.54     28.69 o 
   2   0   8      395.39      467.66      8.76 o 
   4   0   8     5513.90     6066.61     64.26 o 
   6   0   8     7586.35     7953.91     84.27 o 
   8   0   8      249.96      239.24      6.01 o 
  10   0   8        0.15       -2.49      3.87 o 
  12   0   8      123.46      117.86      6.44 o 
  14   0   8      740.24      743.33     18.30 o 
  16   0   8      120.77       88.48     15.29 o 
  18   0   8       73.90       49.74     19.24 o 
  20   0   8      332.26      357.10     44.93 o 
 -33   1   8        8.07        4.32     43.08 o 
 -31   1   8       17.09        0.05     14.52 o 
 -29   1   8        3.44        5.81     31.05 o 
 -27   1   8      180.93      146.08     25.47 o 
 -25   1   8        5.82        3.97      6.22 o 
 -23   1   8        3.75       13.58     12.24 o 
 -21   1   8      171.31      163.09      6.53 o 
 -19   1   8      910.09      891.68     12.73 o 
 -17   1   8       14.33       -3.25      3.25 o 
 -15   1   8       39.59       23.44      2.94 o 
 -13   1   8       35.29       31.66      2.41 o 
 -11   1   8      312.02      279.98      4.33 o 
  -9   1   8     5216.34     4934.61     39.40 o 
  -7   1   8      383.93      383.26      4.64 o 
  -5   1   8    15875.64    15339.17    105.08 o 
  -3   1   8       77.59       74.89      2.21 o 
  -1   1   8     2721.55     2694.78     19.78 o 
   1   1   8        0.33        0.30      1.72 o 
   3   1   8      521.84      508.96      5.92 o 
   5   1   8      583.69      518.33      6.31 o 
   7   1   8       39.63       45.11      5.58 o 
   9   1   8       98.37       95.61      4.35 o 
  11   1   8        2.92        4.29      2.49 o 
  13   1   8       45.62       41.98      5.16 o 
  15   1   8      298.16      311.14     11.72 o 
  17   1   8      118.03      117.53     13.48 o 
  19   1   8       54.20       66.08     16.53 o 
  21   1   8       63.12       96.25     27.05 o 
 -32   2   8        3.73        2.07     16.58 o 
 -30   2   8        2.32        7.40     16.49 o 
 -28   2   8       38.74       44.49     12.61 o 
 -26   2   8      127.62       80.15      9.98 o 
 -24   2   8     1341.67     1283.86     31.96 o 
 -22   2   8     1236.02     1215.33     19.18 o 
 -20   2   8     5165.05     5435.41     56.92 o 
 -18   2   8       20.88       26.64      6.49 o 
 -16   2   8      110.41      107.30      4.42 o 
 -14   2   8     2781.49     2964.63     28.14 o 
 -12   2   8      103.21      140.81      3.86 o 
 -10   2   8     1729.73     1736.02     22.38 o 
  -8   2   8      296.34      307.09      3.99 o 
  -6   2   8    17441.42    18592.24    145.62 o 
  -4   2   8     1637.47     1642.32     13.88 o 
  -2   2   8     8806.39     9048.27     61.85 o 
   0   2   8     8111.89     8279.85     55.17 o 
   2   2   8       62.86       67.87      6.01 o 
   4   2   8      366.43      325.14      5.38 o 
   6   2   8      478.27      441.62      6.36 o 
   8   2   8      451.86      431.40      7.96 o 
  10   2   8     1417.75     1490.39     17.72 o 
  12   2   8      210.86      217.21     17.78 o 
  14   2   8      105.45      118.46     14.30 o 
  16   2   8      758.39      813.99     24.95 o 
  18   2   8      219.57      231.28     21.56 o 
  20   2   8      127.80      190.84     26.74 o 
 -31   3   8        0.16       -1.92     56.14 o 
 -29   3   8        3.91       32.51     26.84 o 
 -27   3   8      192.50      224.85     29.42 o 
 -25   3   8      137.58      136.48     25.04 o 
 -23   3   8      183.14      174.87     12.33 o 
 -21   3   8     4114.94     4578.34     54.08 o 
 -19   3   8      264.87      247.72      8.12 o 
 -17   3   8       39.53       27.40      3.89 o 
 -15   3   8       10.10       11.64      3.47 o 
 -13   3   8       11.03        5.24      3.05 o 
 -11   3   8        3.69        2.13      2.64 o 
  -9   3   8     1318.39     1288.53     12.42 o 
  -7   3   8      274.45      316.72     10.70 o 
  -5   3   8     7965.19     8399.25     59.56 o 
  -3   3   8        0.03        2.66      1.86 o 
  -1   3   8       85.58       91.30      3.99 o 
   1   3   8      114.70      124.13      3.71 o 
   3   3   8        5.63        6.59      2.85 o 
   5   3   8      107.77      110.64      4.55 o 
   7   3   8        9.61       15.63      9.79 o 
   9   3   8     1143.13     1203.02     16.47 o 
  11   3   8      915.44      900.73     26.42 o 
  13   3   8      758.99      779.31     20.18 o 
  15   3   8      383.71      411.28     18.61 o 
  17   3   8      144.10      184.40     18.98 o 
  19   3   8        6.87       10.17     26.60 o 
 -28   4   8       78.15       85.20     20.96 o 
 -26   4   8        3.03       51.85     19.91 o 
 -24   4   8       42.48       27.23     14.52 o 
 -22   4   8      258.58      230.52     13.49 o 
 -20   4   8      929.34      983.36     18.62 o 
 -18   4   8       33.48       30.57     12.67 o 
 -16   4   8       57.58       69.47      3.72 o 
 -14   4   8     1027.78     1078.15     12.27 o 
 -12   4   8      204.98      233.57      4.34 o 
 -10   4   8      163.05      150.64      4.81 o 
  -8   4   8      107.08      129.32      4.22 o 
  -6   4   8      218.60      226.39      7.86 o 
  -4   4   8      152.98      141.10      7.56 o 
  -2   4   8       11.35       13.66      2.00 o 
   0   4   8       68.30       60.80      3.63 o 
   2   4   8      148.96      124.01      4.39 o 
   4   4   8     2118.23     2180.33     27.40 o 
   6   4   8     2645.03     2854.81     31.11 o 
   8   4   8      821.95      825.43     23.02 o 
  10   4   8      381.34      402.19     15.26 o 
  12   4   8       20.01        9.71     10.74 o 
  14   4   8       17.49        8.90     13.19 o 
  16   4   8        1.47       21.69     29.38 o 
 -27   5   8       72.36       43.53     23.19 o 
 -25   5   8        3.48       32.62     94.84 o 
 -23   5   8        4.40       11.12     17.07 o 
 -21   5   8       46.36       65.45     11.13 o 
 -19   5   8        9.58       10.77     17.61 o 
 -17   5   8        3.09        8.88      5.96 o 
 -15   5   8       36.77       31.53      5.08 o 
 -13   5   8       72.80       63.13      5.72 o 
 -11   5   8       48.41       35.52      5.27 o 
  -9   5   8      499.98      422.55      8.25 o 
  -7   5   8       11.57        9.77      6.61 o 
  -5   5   8      363.88      362.16      7.32 o 
  -3   5   8        4.26        6.85      5.58 o 
  -1   5   8      428.58      455.97      9.46 o 
   1   5   8     1284.57     1319.50     15.34 o 
   3   5   8      597.54      591.91     10.68 o 
   5   5   8      343.83      353.47     10.74 o 
   7   5   8      276.26      229.64     12.71 o 
   9   5   8       31.44       31.26     16.88 o 
  11   5   8       47.38       51.06     12.57 o 
  13   5   8       72.19      124.95     21.63 o 
  15   5   8       39.22       31.98     20.08 o 
 -22   6   8       60.50       51.46     21.06 o 
 -20   6   8      114.74      111.10     44.93 o 
 -18   6   8       82.49       69.40     21.82 o 
 -16   6   8       30.18       -2.13      9.40 o 
 -14   6   8        0.00        0.50     10.78 o 
 -12   6   8       24.79       14.96      7.72 o 
 -10   6   8        0.95       -7.11      8.67 o 
  -8   6   8       71.31       64.60     19.24 o 
  -6   6   8       71.54       49.28     12.20 o 
  -4   6   8      294.29      286.46     14.17 o 
  -2   6   8       81.51       94.40      7.92 o 
   0   6   8      105.31       71.92     11.25 o 
   2   6   8      144.27      104.79      9.41 o 
   4   6   8       10.44       -0.41     11.47 o 
   6   6   8      373.65      436.92     16.74 o 
   8   6   8      107.47      151.65     18.49 o 
  10   6   8      229.74      202.90     35.65 o 
 -17   7   8       89.57       62.98     20.23 o 
 -15   7   8       48.86       45.19     17.53 o 
 -13   7   8       22.02       -4.02     10.81 o 
 -11   7   8        1.30       -1.76     13.32 o 
  -9   7   8       88.82      109.41     13.41 o 
  -7   7   8        1.95      -13.51     13.73 o 
  -5   7   8      545.99      519.66     19.97 o 
  -3   7   8        0.83      -10.84     10.84 o 
  -1   7   8        7.93       20.70     18.51 o 
   1   7   8       27.64       31.33     24.91 o 
   3   7   8       41.47      101.50     55.45 o 
   5   7   8        3.02       27.86     15.03 o 
 -33   1   9        8.51        4.66     18.82 o 
 -31   1   9       11.20      -17.14     25.17 o 
 -29   1   9      321.62      316.59     15.31 o 
 -27   1   9       22.41        0.05      8.01 o 
 -25   1   9      700.09      644.85     16.11 o 
 -23   1   9       21.94       25.22      5.37 o 
 -21   1   9      231.15      239.87     12.93 o 
 -19   1   9     2026.61     2143.16     22.38 o 
 -17   1   9       96.64       84.36      3.86 o 
 -15   1   9     1241.14     1312.29     14.73 o 
 -13   1   9      363.27      341.01      6.57 o 
 -11   1   9      688.89      713.08      9.75 o 
  -9   1   9      747.60      750.08      7.72 o 
  -7   1   9        0.14        1.48      3.69 o 
  -5   1   9     1022.02     1064.01      9.92 o 
  -3   1   9      479.71      538.26      5.68 o 
  -1   1   9        3.12        2.19      1.66 o 
   1   1   9      504.00      535.43      5.88 o 
   3   1   9      423.50      413.08      5.53 o 
   5   1   9       35.12       22.01      2.73 o 
   7   1   9      122.20      101.65      4.12 o 
   9   1   9      614.07      596.17      9.33 o 
  11   1   9       40.47       35.33      4.77 o 
  13   1   9       23.75       28.00     13.79 o 
  15   1   9      215.76      221.24     16.53 o 
  17   1   9       66.45       73.97     14.10 o 
  19   1   9        5.55       10.75     18.16 o 
 -32   2   9        3.04       -6.09     20.88 o 
 -30   2   9       89.18      114.42     18.91 o 
 -28   2   9       12.24      -12.40     12.40 o 
 -26   2   9       37.30       40.96      9.96 o 
 -24   2   9      731.05      789.23     25.43 o 
 -22   2   9      150.16      141.73      6.84 o 
 -20   2   9     4743.86     5065.76     53.73 o 
 -18   2   9      343.70      344.26     12.76 o 
 -16   2   9       27.24       23.53      3.47 o 
 -14   2   9      570.06      567.90     10.48 o 
 -12   2   9      587.35      726.65      8.98 o 
 -10   2   9       66.67       76.55      2.57 o 
  -8   2   9      506.54      576.39      7.53 o 
  -6   2   9      639.08      609.70      7.67 o 
  -4   2   9     2149.51     2149.86     18.01 o 
  -2   2   9     3117.23     2918.31     21.95 o 
   0   2   9     2100.89     2158.31     16.95 o 
   2   2   9     2723.66     2732.60     21.48 o 
   4   2   9      531.65      526.10      7.29 o 
   6   2   9      181.10      186.91      5.07 o 
   8   2   9        2.53        0.93      4.06 o 
  10   2   9      105.42      103.92      6.89 o 
  12   2   9      120.37      103.29      8.62 o 
  14   2   9       12.47        8.12      9.62 o 
  16   2   9        0.07       -8.08     16.16 o 
  18   2   9        0.62        6.98     31.10 o 
 -31   3   9       25.27       47.36     20.85 o 
 -29   3   9        3.38        1.61     25.47 o 
 -27   3   9        7.30       -2.58     12.77 o 
 -25   3   9        3.39      -10.48     10.48 o 
 -23   3   9       18.18       14.82      6.49 o 
 -21   3   9     1678.81     1810.40     38.14 o 
 -19   3   9      167.64      159.29      7.69 o 
 -17   3   9     1490.93     1554.68     22.25 o 
 -15   3   9     1156.60     1097.02     12.85 o 
 -13   3   9      110.48      106.70      4.00 o 
 -11   3   9     1015.20     1064.22     10.68 o 
  -9   3   9        5.30       11.08      2.08 o 
  -7   3   9       88.12       98.43      3.35 o 
  -5   3   9       69.93       49.84      9.66 o 
  -3   3   9      384.22      362.06      7.47 o 
  -1   3   9       48.03       40.78      2.61 o 
   1   3   9      995.68     1028.55     10.42 o 
   3   3   9       20.76       12.49      3.29 o 
   5   3   9     1310.07     1298.80     15.90 o 
   7   3   9       27.13       28.11      5.23 o 
   9   3   9       42.49       52.77     15.16 o 
  11   3   9      114.39      125.09     11.10 o 
  13   3   9       18.85       10.02     13.36 o 
  15   3   9       58.50       50.56     23.88 o 
  17   3   9       15.37       33.69     35.74 o 
 -28   4   9        9.04        9.86     17.76 o 
 -26   4   9       68.08       56.65     15.51 o 
 -24   4   9      151.93      159.83     12.06 o 
 -22   4   9      123.40      135.76      8.98 o 
 -20   4   9      519.68      547.37     14.78 o 
 -18   4   9        0.01       -1.21      5.41 o 
 -16   4   9       36.60       25.58      3.94 o 
 -14   4   9      113.14       99.84      4.37 o 
 -12   4   9     2439.94     2674.17     24.92 o 
 -10   4   9      194.14      226.80      5.34 o 
  -8   4   9       56.03       69.17      3.87 o 
  -6   4   9      676.34      677.02      8.64 o 
  -4   4   9       47.92       35.36      3.69 o 
  -2   4   9        7.93        5.08      2.92 o 
   0   4   9     1540.19     1553.93     15.95 o 
   2   4   9       58.48       53.85      4.02 o 
   4   4   9     2233.10     2340.95     24.70 o 
   6   4   9      399.30      425.06     10.14 o 
   8   4   9      472.45      494.79     15.10 o 
  10   4   9      435.26      435.83     32.94 o 
  12   4   9       88.22      112.77     13.55 o 
  14   4   9       24.73       32.73     27.45 o 
  16   4   9        0.18      -10.29     27.96 o 
 -27   5   9       13.99      -11.51     60.05 o 
 -25   5   9        3.66        4.47     19.80 o 
 -23   5   9      127.42      134.93     16.71 o 
 -21   5   9       43.13       18.51     18.81 o 
 -19   5   9       12.52        7.14     14.47 o 
 -17   5   9       22.01       17.11      7.16 o 
 -15   5   9      196.57      186.30      8.20 o 
 -13   5   9      114.84      108.68      6.48 o 
 -11   5   9      664.57      595.33      9.74 o 
  -9   5   9      385.71      319.76      7.77 o 
  -7   5   9      267.57      218.61      6.64 o 
  -5   5   9      344.62      327.36      7.42 o 
  -3   5   9       49.31       31.22      5.45 o 
  -1   5   9       34.60       17.48      4.69 o 
   1   5   9       14.96       15.95      4.77 o 
   3   5   9       22.12       15.41      5.38 o 
   5   5   9       16.01       20.38      7.74 o 
   7   5   9       84.93       83.60      8.99 o 
   9   5   9       21.76       42.99     13.85 o 
  11   5   9        0.90       -5.14     13.03 o 
  13   5   9        1.11       11.77     31.53 o 
 -22   6   9       31.29       15.92     19.89 o 
 -20   6   9       16.90       19.45     15.37 o 
 -18   6   9      105.58       80.63     11.78 o 
 -16   6   9       13.71        2.37     10.23 o 
 -14   6   9        8.34       28.20      8.47 o 
 -12   6   9       67.37       59.34      9.22 o 
 -10   6   9      118.88      115.99     11.68 o 
  -8   6   9        0.02        7.40     12.37 o 
  -6   6   9        1.77       -7.65      7.65 o 
  -4   6   9      174.38      194.19     29.21 o 
  -2   6   9      513.36      451.70     23.41 o 
   0   6   9       11.98        8.85     22.94 o 
   2   6   9        2.81       32.00      9.99 o 
   4   6   9       19.52       15.64     11.04 o 
   6   6   9      112.05      107.68     19.84 o 
   8   6   9       45.03       23.76     13.68 o 
  10   6   9        9.29       18.58     17.90 o 
 -17   7   9       10.91       -6.99     16.14 o 
 -15   7   9      194.27      181.35     20.02 o 
 -13   7   9       84.25       99.26     16.01 o 
 -11   7   9       60.68       64.45     16.74 o 
  -9   7   9        1.82        9.10     12.83 o 
  -7   7   9      163.03      174.50     13.91 o 
  -5   7   9      440.86      540.23     20.36 o 
  -3   7   9       38.55       22.10     12.96 o 
  -1   7   9       69.38       67.36     15.15 o 
   1   7   9      153.89      157.21     18.72 o 
   3   7   9        1.33      -17.94     17.94 o 
 -34   0  10       62.17       75.68     25.00 o 
 -32   0  10        9.92       -8.07     18.13 o 
 -30   0  10      349.70      394.81     22.94 o 
 -28   0  10      431.60      369.82     18.56 o 
 -26   0  10      311.93      346.54     14.95 o 
 -24   0  10      273.99      274.63     11.60 o 
 -22   0  10       40.70       37.97      6.19 o 
 -20   0  10      990.77     1069.16     18.04 o 
 -18   0  10      127.04      162.44      5.50 o 
 -16   0  10     1708.19     1715.76     25.08 o 
 -14   0  10     6327.75     6526.45     84.79 o 
 -12   0  10      397.80      384.08      8.68 o 
 -10   0  10      137.62      133.49      4.04 o 
  -8   0  10     2765.54     2973.13     33.76 o 
  -6   0  10     4537.55     4747.21     48.88 o 
  -4   0  10     4313.34     4634.25     48.11 o 
  -2   0  10     1577.36     1594.63     18.64 o 
   0   0  10     2023.18     2119.68     27.66 o 
   2   0  10      472.84      536.30     10.57 o 
   4   0  10       41.75       58.41      5.50 o 
   6   0  10     1216.03     1193.72     19.16 o 
   8   0  10     2366.02     2675.39     39.77 o 
  10   0  10      600.38      561.04     16.32 o 
  12   0  10       68.66       25.34     15.38 o 
  14   0  10      252.81      236.06     21.39 o 
  16   0  10        2.10      -16.49     17.87 o 
  18   0  10        3.15       -3.95     39.43 o 
 -33   1  10        0.13      -17.79     17.79 o 
 -31   1  10       21.99       14.22     17.40 o 
 -29   1  10       91.50       70.97     13.27 o 
 -27   1  10      575.15      545.72     15.73 o 
 -25   1  10      226.48      207.37      8.18 o 
 -23   1  10       31.35       21.88      5.19 o 
 -21   1  10      395.49      338.76      7.78 o 
 -19   1  10      452.35      489.61      8.40 o 
 -17   1  10     1868.12     1973.16     20.67 o 
 -15   1  10       33.00       25.42      2.72 o 
 -13   1  10      433.27      443.86      5.93 o 
 -11   1  10      142.34      154.63      3.69 o 
  -9   1  10     1327.04     1348.29     13.35 o 
  -7   1  10        9.87        6.83      2.11 o 
  -5   1  10     6602.02     7115.09     53.30 o 
  -3   1  10     1781.78     1835.63     15.72 o 
  -1   1  10     1988.51     1838.83     14.44 o 
   1   1  10        1.83       -2.49      2.49 o 
   3   1  10       10.95        7.83      3.95 o 
   5   1  10        4.60       -2.76      2.76 o 
   7   1  10       37.76       34.78      3.44 o 
   9   1  10       44.90       41.16      5.58 o 
  11   1  10      243.27      270.36     12.76 o 
  13   1  10       87.11       93.98     11.86 o 
  15   1  10      149.01      131.87     14.06 o 
  17   1  10      212.33      301.54     42.61 o 
 -32   2  10      110.32      160.53     40.42 o 
 -30   2  10      129.74      176.72     20.13 o 
 -28   2  10      105.51      113.38     15.15 o 
 -26   2  10       81.86       63.85      9.17 o 
 -24   2  10       73.43       64.39      7.51 o 
 -22   2  10       12.33       -1.63      5.36 o 
 -20   2  10     2461.13     2464.20     28.03 o 
 -18   2  10      114.85      129.71      5.36 o 
 -16   2  10     1706.84     1768.23     19.83 o 
 -14   2  10     3114.51     3345.35     31.16 o 
 -12   2  10      308.34      326.66      5.10 o 
 -10   2  10      982.34      942.14      9.83 o 
  -8   2  10       51.71       66.14      3.67 o 
  -6   2  10     3156.30     3205.40     29.40 o 
  -4   2  10     5003.54     5218.19     40.24 o 
  -2   2  10    10896.45    11534.41     81.36 o 
   0   2  10       55.81       58.06      2.46 o 
   2   2  10     2096.27     2150.17     19.30 o 
   4   2  10       70.32       68.96      4.03 o 
   6   2  10      371.49      353.33      6.95 o 
   8   2  10     1157.60     1191.84     15.55 o 
  10   2  10      212.05      200.50      9.24 o 
  12   2  10        9.42       -2.00      7.98 o 
  14   2  10       64.14       63.59     16.62 o 
  16   2  10      309.26      296.60     45.36 o 
  18   2  10       51.45       85.67     38.18 o 
 -31   3  10       30.17       30.96     25.71 o 
 -29   3  10       73.35       77.00     16.64 o 
 -27   3  10     1155.47     1157.59     38.38 o 
 -25   3  10      582.16      545.08     15.97 o 
 -23   3  10      326.11      361.58     11.57 o 
 -21   3  10      234.40      230.79      7.74 o 
 -19   3  10     3818.49     4215.49     59.70 o 
 -17   3  10     4516.40     4769.51     45.90 o 
 -15   3  10     2283.16     2445.28     23.43 o 
 -13   3  10      489.65      470.65      6.69 o 
 -11   3  10      342.08      350.46      7.52 o 
  -9   3  10      115.61      104.77      4.94 o 
  -7   3  10      126.42      117.87      3.76 o 
  -5   3  10        6.01        7.83      2.65 o 
  -3   3  10       44.99       41.55      1.96 o 
  -1   3  10        0.00       -1.15      3.82 o 
   1   3  10    10929.14    11607.12     92.13 o 
   3   3  10     2431.23     2549.62     25.19 o 
   5   3  10      487.55      495.50      9.01 o 
   7   3  10       31.30       31.19      6.07 o 
   9   3  10      608.10      634.83     15.38 o 
  11   3  10        2.88        0.51     13.62 o 
  13   3  10      236.31      240.39     18.07 o 
  15   3  10       89.67      121.48     23.41 o 
 -30   4  10        7.35       -4.82     20.28 o 
 -28   4  10       35.08       15.69     17.50 o 
 -26   4  10       33.39       18.88     16.36 o 
 -24   4  10      241.07      234.04     13.69 o 
 -22   4  10       80.21       69.18      9.75 o 
 -20   4  10      952.12      998.05     16.12 o 
 -18   4  10       42.37       42.87      4.90 o 
 -16   4  10      281.01      295.05      9.15 o 
 -14   4  10      100.63       86.19      4.04 o 
 -12   4  10      432.13      469.26      7.70 o 
 -10   4  10     1086.87     1073.62     30.41 o 
  -8   4  10     1987.30     2063.41     23.84 o 
  -6   4  10      169.32      202.24      9.32 o 
  -4   4  10        6.87       -2.18      2.18 o 
  -2   4  10      871.03      944.46     10.89 o 
   0   4  10      794.83      766.30     10.53 o 
   2   4  10      195.94      172.56      6.04 o 
   4   4  10      169.91      191.37      5.93 o 
   6   4  10      135.21      147.66     10.00 o 
   8   4  10      316.33      325.07     12.79 o 
  10   4  10       90.89       96.19     11.82 o 
  12   4  10       67.25       73.40     13.14 o 
  14   4  10       53.06       48.69     21.95 o 
 -27   5  10       18.72      -17.12     68.94 o 
 -25   5  10       43.90       39.24     15.10 o 
 -23   5  10       93.15      102.91     12.14 o 
 -21   5  10       27.86       37.00     20.40 o 
 -19   5  10        7.20        4.55      9.22 o 
 -17   5  10       86.38       91.16      8.23 o 
 -15   5  10       31.08       29.87      6.19 o 
 -13   5  10      237.79      228.90      6.77 o 
 -11   5  10      465.07      391.05      9.21 o 
  -9   5  10        0.26       -1.67      4.06 o 
  -7   5  10      794.71      697.42     17.52 o 
  -5   5  10       48.50       47.47      3.83 o 
  -3   5  10        2.10       -3.53     15.16 o 
  -1   5  10       48.86       49.15      7.10 o 
   1   5  10       10.18       18.35      5.90 o 
   3   5  10      124.42      123.00      7.84 o 
   5   5  10       40.81       50.91      9.38 o 
   7   5  10        3.09       -1.85     11.47 o 
   9   5  10        0.41      -15.72     15.72 o 
  11   5  10       68.11       67.52     30.41 o 
 -22   6  10       65.22       66.42     15.73 o 
 -20   6  10       76.59       98.47     14.53 o 
 -18   6  10       92.49       83.20     11.30 o 
 -16   6  10      193.24      199.12     14.33 o 
 -14   6  10       37.46       65.81      9.44 o 
 -12   6  10       75.41       89.37      9.78 o 
 -10   6  10        0.19        9.59     15.55 o 
  -8   6  10        0.64        4.57      7.31 o 
  -6   6  10      149.54      114.29      8.55 o 
  -4   6  10        0.28       -3.95      9.96 o 
  -2   6  10      299.16      311.80     11.83 o 
   0   6  10       16.53       12.34     27.96 o 
   2   6  10      309.28      326.36     14.74 o 
   4   6  10       46.69        7.83     13.74 o 
   6   6  10        0.23       17.49     12.83 o 
   8   6  10       12.49       14.58     23.02 o 
 -17   7  10      471.82      517.32     27.36 o 
 -15   7  10        6.43       24.44     27.66 o 
 -13   7  10        5.68       37.14     31.87 o 
 -11   7  10        0.84        7.67     27.10 o 
  -9   7  10       25.43       21.47     17.39 o 
  -7   7  10        0.00       15.08     44.88 o 
  -5   7  10       78.13       78.21     22.55 o 
  -3   7  10      212.44      156.37     18.17 o 
  -1   7  10        0.02       60.10     19.47 o 
   1   7  10      117.77      114.05     21.77 o 
 -33   1  11       52.20       24.54     13.66 o 
 -31   1  11        3.91       -6.56     10.75 o 
 -29   1  11        0.02       -9.62      9.62 o 
 -27   1  11        4.42        7.18      8.04 o 
 -25   1  11       33.57       25.59      5.80 o 
 -23   1  11      364.48      308.52     21.99 o 
 -21   1  11        7.71        7.33      4.31 o 
 -19   1  11      161.56      174.70      5.63 o 
 -17   1  11      299.27      356.97     12.93 o 
 -15   1  11      183.07      183.99      6.57 o 
 -13   1  11     1439.05     1493.58     15.42 o 
 -11   1  11      191.78      146.25      5.76 o 
  -9   1  11      204.58      210.10      4.30 o 
  -7   1  11     1424.75     1441.58     13.82 o 
  -5   1  11      871.81      846.40      8.31 o 
  -3   1  11      781.83      787.48      8.02 o 
  -1   1  11        1.46        2.50      4.38 o 
   1   1  11       39.58       40.05      3.44 o 
   3   1  11       67.02       61.63      3.55 o 
   5   1  11       22.44       21.11      3.41 o 
   7   1  11      479.68      478.94      8.24 o 
   9   1  11       85.01       73.00      5.09 o 
  11   1  11      101.84      105.35     10.10 o 
  13   1  11       13.59       13.41     13.10 o 
  15   1  11       15.18       15.27     15.15 o 
  17   1  11       89.39       95.99     26.58 o 
 -32   2  11      112.29      148.19     21.66 o 
 -30   2  11       34.75       60.18     14.58 o 
 -28   2  11      622.81      618.19     24.17 o 
 -26   2  11      227.42      203.83     12.22 o 
 -24   2  11       11.99        9.01      6.76 o 
 -22   2  11      174.98      187.82      7.92 o 
 -20   2  11       27.14       17.40      7.47 o 
 -18   2  11      129.12      116.50      4.97 o 
 -16   2  11      105.63      110.95      5.63 o 
 -14   2  11      522.02      558.31      7.77 o 
 -12   2  11      135.20      110.12      3.91 o 
 -10   2  11      856.46      876.05     10.90 o 
  -8   2  11      490.67      514.71     15.42 o 
  -6   2  11       14.75       13.66      3.15 o 
  -4   2  11      138.41      141.04      3.01 o 
  -2   2  11      281.91      263.70      4.54 o 
   0   2  11        6.40        6.01      2.41 o 
   2   2  11     5126.86     5503.53     45.70 o 
   4   2  11      179.92      179.83      9.96 o 
   6   2  11        8.06        4.83      3.82 o 
   8   2  11       34.60       39.88      5.63 o 
  10   2  11      177.63      171.40     14.30 o 
  12   2  11       52.17       51.90     15.75 o 
  14   2  11       69.79       50.22     46.90 o 
  16   2  11        3.53        6.35     39.39 o 
 -31   3  11       32.58       21.66     18.34 o 
 -29   3  11      350.28      361.88     23.88 o 
 -27   3  11       16.20      -10.36     14.09 o 
 -25   3  11      730.90      707.09     19.13 o 
 -23   3  11      402.16      390.78     12.01 o 
 -21   3  11       28.47       32.03      9.84 o 
 -19   3  11     1483.21     1574.21     19.98 o 
 -17   3  11     2256.61     2432.61     25.88 o 
 -15   3  11       12.94       12.96      3.74 o 
 -13   3  11      591.94      565.89     12.89 o 
 -11   3  11      474.78      477.48     14.43 o 
  -9   3  11       94.62       89.77      3.40 o 
  -7   3  11      535.83      574.50      7.97 o 
  -5   3  11      236.50      239.26      5.38 o 
  -3   3  11      170.86      160.33      4.18 o 
  -1   3  11      548.98      590.35     13.70 o 
   1   3  11     2535.97     2622.11     26.46 o 
   3   3  11      161.19      162.04      7.47 o 
   5   3  11     2024.80     2178.02     26.06 o 
   7   3  11       39.79       34.07      7.52 o 
   9   3  11      259.54      276.97     13.09 o 
  11   3  11       42.14       51.57     13.05 o 
  13   3  11       10.59        2.85     15.58 o 
  15   3  11       34.60       31.91     16.67 o 
 -30   4  11        7.61       28.42     32.30 o 
 -28   4  11       98.16       77.46     44.50 o 
 -26   4  11       10.60        9.98     12.03 o 
 -24   4  11       81.19       96.27      9.35 o 
 -22   4  11       69.78       60.42      7.90 o 
 -20   4  11      284.02      304.93      8.21 o 
 -18   4  11      183.15      170.42      6.63 o 
 -16   4  11       38.97       41.43      6.79 o 
 -14   4  11       72.25       71.47     12.41 o 
 -12   4  11        2.34        0.59      2.83 o 
 -10   4  11       11.64       15.30      4.14 o 
  -8   4  11       60.08       58.51      7.52 o 
  -6   4  11      179.31      173.32      6.92 o 
  -4   4  11        7.91       -1.45      3.68 o 
  -2   4  11       94.38       90.09      3.78 o 
   0   4  11      190.59      179.55      5.42 o 
   2   4  11      624.16      579.95     10.09 o 
   4   4  11      201.80      218.95     13.36 o 
   6   4  11       10.66       11.31     11.29 o 
   8   4  11      431.66      396.67     15.33 o 
  10   4  11      139.25      125.99     17.48 o 
  12   4  11       18.32       12.17     22.17 o 
 -27   5  11      136.56      116.07     39.04 o 
 -25   5  11       34.79       35.00     15.02 o 
 -23   5  11        4.71        9.64     11.98 o 
 -21   5  11       41.54       66.02     10.73 o 
 -19   5  11       42.45       36.32     15.98 o 
 -17   5  11      306.96      313.36     31.05 o 
 -15   5  11        0.06        8.28      7.00 o 
 -13   5  11       33.48       29.36      5.03 o 
 -11   5  11        0.05       -2.88      9.02 o 
  -9   5  11      181.40      155.62      7.29 o 
  -7   5  11     1270.70     1096.51     17.54 o 
  -5   5  11        5.66        8.12      4.97 o 
  -3   5  11        0.02       -2.93      5.04 o 
  -1   5  11        0.94       -5.88      5.88 o 
   1   5  11       47.66       68.19      7.74 o 
   3   5  11       19.90       13.09     12.20 o 
   5   5  11        0.04       23.09     18.73 o 
   7   5  11        8.86      -16.24     16.24 o 
   9   5  11       20.00       29.49     65.59 o 
  11   5  11      250.25      266.65     29.04 o 
 -22   6  11       17.50       40.44     16.57 o 
 -20   6  11       42.87       65.43     13.24 o 
 -18   6  11       44.74       63.28     13.42 o 
 -16   6  11       36.91       27.72     15.89 o 
 -14   6  11        0.05        7.11     13.11 o 
 -12   6  11       45.52       31.94     13.70 o 
 -10   6  11       70.02       68.58     19.29 o 
  -8   6  11       16.65       28.28     12.24 o 
  -6   6  11       17.78        8.31      8.24 o 
  -4   6  11       56.12       70.29      9.80 o 
  -2   6  11       24.67       -7.51      9.67 o 
   0   6  11       29.72       31.36     10.93 o 
   2   6  11      115.02       56.83     46.99 o 
   4   6  11        0.15       -8.45     17.56 o 
   6   6  11        5.65      -13.77     28.05 o 
 -17   7  11       85.07      153.79     24.21 o 
 -15   7  11       41.47       60.09     19.40 o 
 -13   7  11       47.89       67.15     15.69 o 
 -11   7  11       10.64       -0.22     38.14 o 
  -9   7  11       38.18       18.50     16.13 o 
  -7   7  11       49.37       46.71     16.32 o 
  -5   7  11        0.01       -2.97     15.09 o 
  -3   7  11      111.97      123.75     26.59 o 
  -1   7  11      136.67      165.71     25.23 o 
 -34   0  12       43.02       -0.26     19.07 o 
 -32   0  12        5.94       51.97     18.64 o 
 -30   0  12        1.94       -9.62     13.57 o 
 -28   0  12      114.04       91.06     13.14 o 
 -26   0  12       30.36       14.86     11.68 o 
 -24   0  12      276.10      284.34      9.88 o 
 -22   0  12       69.36       97.50      8.50 o 
 -20   0  12      188.14      168.37      8.42 o 
 -18   0  12       12.91       11.00      5.33 o 
 -16   0  12      618.78      567.14     13.40 o 
 -14   0  12      657.68      601.67     11.60 o 
 -12   0  12     1253.02     1309.69     17.18 o 
 -10   0  12       79.36       88.82      4.30 o 
  -8   0  12      169.41      192.77      5.50 o 
  -6   0  12      781.25      685.00     10.65 o 
  -4   0  12      140.54      121.55      5.07 o 
  -2   0  12      416.11      461.99      8.07 o 
   0   0  12      240.68      221.55      7.65 o 
   2   0  12      340.01      360.02     10.82 o 
   4   0  12      144.81      104.37      7.13 o 
   6   0  12       89.79      111.25      8.85 o 
   8   0  12       47.02       37.28      8.25 o 
  10   0  12       11.30       28.00     14.69 o 
  12   0  12       33.50       55.24     18.38 o 
  14   0  12        1.22        1.98     35.48 o 
  16   0  12       11.18      -46.47     54.81 o 
 -33   1  12       24.12       13.09     42.26 o 
 -31   1  12        5.28       -5.37     14.90 o 
 -29   1  12       31.87       17.10     11.05 o 
 -27   1  12      124.20      113.33      9.43 o 
 -25   1  12      291.19      240.06     12.28 o 
 -23   1  12      596.76      572.20     23.71 o 
 -21   1  12     1130.60     1155.58     15.35 o 
 -19   1  12     1917.03     2113.43     24.44 o 
 -17   1  12        6.94       -3.67      3.67 o 
 -15   1  12     1660.48     1803.99     18.81 o 
 -13   1  12     8602.26     8901.75     71.59 o 
 -11   1  12     1368.83     1392.79     14.95 o 
  -9   1  12       34.78       26.93      2.75 o 
  -7   1  12     3128.99     3285.94     25.41 o 
  -5   1  12      580.53      581.62      6.86 o 
  -3   1  12        3.37       -2.21      2.43 o 
  -1   1  12      657.78      665.99      7.86 o 
   1   1  12      503.36      478.06      7.44 o 
   3   1  12      907.90      907.39     12.42 o 
   5   1  12      145.23      150.21      5.27 o 
   7   1  12        1.09        1.81      4.68 o 
   9   1  12       27.02       17.61      8.13 o 
  11   1  12       13.99       -3.21     17.87 o 
  13   1  12        0.08      -17.82     20.68 o 
  15   1  12      234.74      230.20     33.55 o 
 -32   2  12       62.49       79.84     25.74 o 
 -30   2  12       30.56       18.30     12.36 o 
 -28   2  12       16.12       28.69     10.90 o 
 -26   2  12        1.03       -8.40      8.40 o 
 -24   2  12      245.14      225.79      9.29 o 
 -22   2  12      102.47       88.12      6.48 o 
 -20   2  12     2007.95     2092.73     29.89 o 
 -18   2  12       47.46       47.66      3.96 o 
 -16   2  12       51.27       48.86      5.88 o 
 -14   2  12      541.31      534.90      7.18 o 
 -12   2  12        8.45        8.53      1.94 o 
 -10   2  12      446.13      465.76      7.88 o 
  -8   2  12        7.90        0.92      3.67 o 
  -6   2  12     2918.10     2932.15     27.37 o 
  -4   2  12        3.07        0.90      2.96 o 
  -2   2  12     1370.35     1395.90     13.69 o 
   0   2  12      563.01      553.36      7.59 o 
   2   2  12     2441.24     2515.21     25.02 o 
   4   2  12      620.61      622.35     14.82 o 
   6   2  12      160.21      154.18      6.01 o 
   8   2  12        1.69       -5.36     19.16 o 
  10   2  12        0.51        5.86     12.53 o 
  12   2  12        0.44        2.62     14.83 o 
  14   2  12      221.74      216.45     25.50 o 
 -31   3  12       47.06       45.13     29.12 o 
 -29   3  12      349.43      352.93     54.76 o 
 -27   3  12      745.27      784.18     38.48 o 
 -25   3  12     1477.13     1477.30     26.79 o 
 -23   3  12     1199.47     1293.20     19.96 o 
 -21   3  12      100.74       98.74      6.27 o 
 -19   3  12       27.49       28.49      9.92 o 
 -17   3  12      160.20      157.64      6.96 o 
 -15   3  12      715.01      692.62      9.56 o 
 -13   3  12      872.64      874.41     12.22 o 
 -11   3  12      205.57      212.74      6.97 o 
  -9   3  12      197.19      180.71      5.74 o 
  -7   3  12      195.69      196.46      6.23 o 
  -5   3  12     6898.82     7313.96     58.32 o 
  -3   3  12     1276.31     1293.35     16.92 o 
  -1   3  12      178.70      137.46      7.22 o 
   1   3  12      619.66      683.03     13.19 o 
   3   3  12     2112.89     2251.45     25.93 o 
   5   3  12     1544.18     1631.17     27.51 o 
   7   3  12       14.73       15.29      8.44 o 
   9   3  12       57.39       50.77     13.11 o 
  11   3  12        0.10        2.29     16.54 o 
  13   3  12      196.26      148.07     29.12 o 
 -30   4  12      126.42      129.83     45.23 o 
 -28   4  12      161.13      166.69     23.58 o 
 -26   4  12       29.95       40.28     15.14 o 
 -24   4  12       28.26       39.06     25.73 o 
 -22   4  12      176.59      169.27      8.87 o 
 -20   4  12      191.64      215.29     30.15 o 
 -18   4  12      444.26      453.71     11.30 o 
 -16   4  12       12.72       10.02      6.10 o 
 -14   4  12     1242.91     1226.40     15.52 o 
 -12   4  12       17.21        8.93      3.74 o 
 -10   4  12        8.09        2.27      3.82 o 
  -8   4  12        2.72       -1.56      4.20 o 
  -6   4  12      519.81      525.78     10.20 o 
  -4   4  12       10.65        6.48      5.15 o 
  -2   4  12     1327.21     1470.55     29.25 o 
   0   4  12       15.53       14.56      8.16 o 
   2   4  12      971.93     1066.73     17.66 o 
   4   4  12       41.80       50.70      9.29 o 
   6   4  12        1.73        9.47      9.85 o 
   8   4  12        0.46      -12.11     12.11 o 
  10   4  12        0.04       14.35     17.08 o 
  12   4  12       48.13       37.49     26.20 o 
 -27   5  12       14.32       57.56     19.90 o 
 -25   5  12        8.94       -5.79     21.99 o 
 -23   5  12        9.32       18.89     10.60 o 
 -21   5  12      101.76       89.82     10.36 o 
 -19   5  12       23.09       16.22     16.67 o 
 -17   5  12       12.18        6.85      6.43 o 
 -15   5  12        9.33       -7.00     11.81 o 
 -13   5  12        7.44       10.60     16.32 o 
 -11   5  12      146.13      123.86      6.97 o 
  -9   5  12      176.26      179.62      7.59 o 
  -7   5  12      289.99      220.48      9.71 o 
  -5   5  12        0.18        0.88      6.94 o 
  -3   5  12       18.77       23.88      7.12 o 
  -1   5  12        2.38       10.11      7.00 o 
   1   5  12      158.45      194.85     29.64 o 
   3   5  12        0.12       14.79     12.84 o 
   5   5  12        2.05       -5.68     13.48 o 
   7   5  12      110.29      128.50     17.75 o 
   9   5  12      214.70      279.34     53.05 o 
 -22   6  12      221.79      266.97     19.93 o 
 -20   6  12      132.52      165.26     16.21 o 
 -18   6  12        2.62      -29.10     31.01 o 
 -16   6  12       16.35       11.67     14.23 o 
 -14   6  12       17.82        0.55     11.63 o 
 -12   6  12       11.49       13.86     11.83 o 
 -10   6  12        4.27       14.13     11.50 o 
  -8   6  12       27.07       25.24     18.73 o 
  -6   6  12        9.08        8.78     11.38 o 
  -4   6  12       44.63       65.41     14.13 o 
  -2   6  12       14.93        7.40     12.59 o 
   0   6  12      237.47      276.70     20.49 o 
   2   6  12      247.74      210.73     20.96 o 
   4   6  12       13.15      -18.32     40.33 o 
 -15   7  12       25.21       30.77     20.49 o 
 -13   7  12       71.88       53.51     15.85 o 
 -11   7  12       44.74      -13.82     21.60 o 
  -9   7  12       37.58       31.00     17.65 o 
  -7   7  12       80.85       69.06     17.42 o 
  -5   7  12       24.54       70.91     22.57 o 
  -3   7  12        0.06       19.49     18.54 o 
 -33   1  13      166.92      146.24     16.36 o 
 -31   1  13        0.25      -10.63     10.63 o 
 -29   1  13      107.67       78.38     17.74 o 
 -27   1  13       79.49       65.01     14.26 o 
 -25   1  13      148.88      129.34      7.93 o 
 -23   1  13       15.44       26.28     13.32 o 
 -21   1  13      149.32      142.03      6.58 o 
 -19   1  13      127.11      127.60      5.74 o 
 -17   1  13       86.07       94.30      4.51 o 
 -15   1  13      300.56      289.48      6.70 o 
 -13   1  13      945.98     1045.89     13.96 o 
 -11   1  13      199.52      214.19      4.97 o 
  -9   1  13       61.33       53.00      3.42 o 
  -7   1  13      486.24      486.82      5.96 o 
  -5   1  13      428.75      408.72      7.86 o 
  -3   1  13       56.14       60.52      2.97 o 
  -1   1  13      522.08      498.16      7.23 o 
   1   1  13      634.39      600.82      9.77 o 
   3   1  13        8.80        0.94      4.33 o 
   5   1  13      396.74      357.83      8.86 o 
   7   1  13       60.92       57.78      7.24 o 
   9   1  13        7.23      -10.57     12.78 o 
  11   1  13        2.38       22.72     17.61 o 
  13   1  13       55.26       70.76     23.81 o 
 -32   2  13       97.33       72.92     19.55 o 
 -30   2  13       85.63       53.65     14.91 o 
 -28   2  13      539.80      524.08     23.32 o 
 -26   2  13       81.30       65.85     15.46 o 
 -24   2  13      386.13      396.05     21.43 o 
 -22   2  13      220.31      205.95      7.40 o 
 -20   2  13      586.15      574.64     14.05 o 
 -18   2  13      363.08      352.94      6.89 o 
 -16   2  13      743.67      762.59      9.82 o 
 -14   2  13      184.44      166.93     10.91 o 
 -12   2  13     1329.16     1413.41     16.83 o 
 -10   2  13       30.88       27.08      8.59 o 
  -8   2  13        4.64        1.00      4.94 o 
  -6   2  13     2320.89     2436.77     25.36 o 
  -4   2  13     4486.21     4750.54     38.68 o 
  -2   2  13       64.19       68.94      4.04 o 
   0   2  13      222.61      223.61      5.55 o 
   2   2  13       50.89       49.66      4.34 o 
   4   2  13      360.20      368.14      8.05 o 
   6   2  13        1.60        5.92      7.22 o 
   8   2  13        0.07       -0.82     12.16 o 
  10   2  13      240.98      276.75     17.50 o 
  12   2  13       23.68       36.18     19.07 o 
  14   2  13       11.73       10.89     20.59 o 
 -31   3  13       11.31      -40.46     40.46 o 
 -29   3  13      182.42      174.20     21.01 o 
 -27   3  13       41.68       37.24     11.53 o 
 -25   3  13      855.75      921.47     39.13 o 
 -23   3  13       48.48       54.71      7.71 o 
 -21   3  13      242.83      257.79      7.53 o 
 -19   3  13      625.13      722.91     11.53 o 
 -17   3  13       12.08       11.27      3.52 o 
 -15   3  13      524.57      518.97     10.35 o 
 -13   3  13      154.84      163.78      8.68 o 
 -11   3  13       39.47       44.17      6.10 o 
  -9   3  13       83.36       84.93      5.90 o 
  -7   3  13      672.35      663.75     10.11 o 
  -5   3  13      288.95      250.39      5.86 o 
  -3   3  13     4242.26     4450.44     55.88 o 
  -1   3  13        4.87       16.89      3.01 o 
   1   3  13      409.68      431.09      8.81 o 
   3   3  13     1206.52     1279.19     20.49 o 
   5   3  13      119.88      116.47     12.84 o 
   7   3  13       36.93       21.76     11.10 o 
   9   3  13       35.98       31.53     12.98 o 
  11   3  13        9.61        6.68     18.29 o 
 -30   4  13       21.60      -54.32     55.88 o 
 -28   4  13      431.41      452.99     29.89 o 
 -26   4  13        3.00       -7.54     17.83 o 
 -24   4  13       10.54       -2.26      9.17 o 
 -22   4  13      100.84      105.11     19.59 o 
 -20   4  13      140.75      144.14      7.93 o 
 -18   4  13       39.19       36.25      5.58 o 
 -16   4  13       19.01       15.73      3.08 o 
 -14   4  13      257.61      246.50      8.20 o 
 -12   4  13      930.72      857.92     13.84 o 
 -10   4  13      126.72       92.99      7.47 o 
  -8   4  13       26.23       30.21      6.27 o 
  -6   4  13      259.23      232.11      7.01 o 
  -4   4  13      643.77      602.50     10.15 o 
  -2   4  13      125.98      111.66     13.01 o 
   0   4  13      161.30      139.14      9.79 o 
   2   4  13       23.50       20.81      8.75 o 
   4   4  13        8.86        8.13     10.01 o 
   6   4  13        1.53       -9.05     10.30 o 
   8   4  13        3.82        1.03     20.62 o 
  10   4  13       48.69       29.89     16.97 o 
 -27   5  13       46.71       39.72     31.10 o 
 -25   5  13       73.55       48.54     15.74 o 
 -23   5  13       72.85       59.98     22.03 o 
 -21   5  13        5.70       -1.03     10.82 o 
 -19   5  13       48.45       43.75      8.98 o 
 -17   5  13        0.20       -4.07     10.81 o 
 -15   5  13       30.03       23.60      8.05 o 
 -13   5  13      645.03      524.04     13.00 o 
 -11   5  13        1.03       -8.04     10.65 o 
  -9   5  13       14.09       12.94      6.73 o 
  -7   5  13       52.84       53.28     13.27 o 
  -5   5  13        7.47       -7.72      8.75 o 
  -3   5  13       20.59       13.10      9.23 o 
  -1   5  13        0.02       -9.88     16.92 o 
   1   5  13       15.67       16.50     13.17 o 
   3   5  13       10.12        6.64     15.83 o 
   5   5  13      489.23      586.17     88.87 o 
   7   5  13       49.27       40.57     30.28 o 
 -22   6  13      287.04      388.22     23.25 o 
 -20   6  13        2.63       -0.63     14.28 o 
 -18   6  13        0.10      -13.81     14.04 o 
 -16   6  13        0.02       -1.73     11.66 o 
 -14   6  13        0.30      -11.32     11.32 o 
 -12   6  13      187.49      144.41     12.69 o 
 -10   6  13       29.14       -2.07     11.22 o 
  -8   6  13        2.21       -2.88     11.90 o 
  -6   6  13        0.00        3.43     11.77 o 
  -4   6  13       70.60       77.09     19.33 o 
  -2   6  13       40.04       45.03     17.87 o 
   0   6  13      128.90      160.27     23.83 o 
   2   6  13        2.72       -8.06     20.73 o 
 -13   7  13        5.16       21.52     20.79 o 
 -11   7  13        3.56       14.30     30.41 o 
  -9   7  13      137.40      123.59     16.50 o 
  -7   7  13       99.43      132.72     24.80 o 
 -34   0  14       18.67        0.26     17.95 o 
 -32   0  14        5.50        0.09     17.44 o 
 -30   0  14      185.78      130.06     21.30 o 
 -28   0  14     1958.69     1939.36     53.00 o 
 -26   0  14      140.65       99.56     10.91 o 
 -24   0  14       49.83       55.92      9.11 o 
 -22   0  14      198.22      200.16     11.25 o 
 -20   0  14      332.31      323.26     11.51 o 
 -18   0  14      816.26      902.16     17.87 o 
 -16   0  14      573.17      647.20     12.11 o 
 -14   0  14       49.99       46.13      5.50 o 
 -12   0  14       89.22      107.47      5.24 o 
 -10   0  14       49.50       43.04      4.21 o 
  -8   0  14       57.90       56.35      4.72 o 
  -6   0  14     1934.20     1962.64     23.11 o 
  -4   0  14       10.73        9.02      4.12 o 
  -2   0  14      148.96      164.59      5.50 o 
   0   0  14        2.80       -1.12      6.44 o 
   2   0  14      851.08      759.65     16.67 o 
   4   0  14      136.26      103.34      9.71 o 
   6   0  14      252.04      203.94     12.20 o 
   8   0  14        0.03      -16.15     16.15 o 
  10   0  14        1.33       28.26     26.89 o 
  12   0  14      145.02      141.23     42.78 o 
 -33   1  14        8.68       14.03     14.51 o 
 -31   1  14       13.52       -8.06     12.04 o 
 -29   1  14        0.00      -10.51     10.51 o 
 -27   1  14      165.67      175.04     10.99 o 
 -25   1  14        1.11        8.61     14.52 o 
 -23   1  14       73.07       77.16      7.12 o 
 -21   1  14      315.54      273.94      7.61 o 
 -19   1  14       47.36       42.74      7.34 o 
 -17   1  14      197.47      176.89      9.58 o 
 -15   1  14      366.05      371.19      5.47 o 
 -13   1  14      156.48      175.84      5.07 o 
 -11   1  14      142.71      156.19      4.53 o 
  -9   1  14      786.34      796.79      9.96 o 
  -7   1  14      442.59      430.04      5.82 o 
  -5   1  14       48.93       58.24      3.22 o 
  -3   1  14     1203.93     1247.24     16.02 o 
  -1   1  14       69.80       69.13      4.89 o 
   1   1  14        5.26        5.21      4.40 o 
   3   1  14      229.32      225.62      9.84 o 
   5   1  14       46.52       38.71      6.39 o 
   7   1  14      714.26      684.12     28.00 o 
   9   1  14        8.51       28.23     31.10 o 
  11   1  14        7.49        9.10     18.37 o 
  13   1  14        7.78      -11.46     34.75 o 
 -32   2  14       34.31       35.13     21.09 o 
 -30   2  14        0.98       23.29     15.31 o 
 -28   2  14       16.64       23.99     14.13 o 
 -26   2  14       38.42       24.48      9.08 o 
 -24   2  14      128.79      133.34      8.82 o 
 -22   2  14      169.16      159.95      6.34 o 
 -20   2  14       48.43       58.13      4.44 o 
 -18   2  14     7186.72     7720.50     69.14 o 
 -16   2  14      994.10     1078.05     13.02 o 
 -14   2  14      319.58      333.75      6.57 o 
 -12   2  14      397.68      377.40      8.41 o 
 -10   2  14       56.34       40.24      5.26 o 
  -8   2  14      101.46      110.67      6.22 o 
  -6   2  14     1727.03     1782.71     21.19 o 
  -4   2  14      766.90      823.88      9.74 o 
  -2   2  14        2.11       -3.65      3.65 o 
   0   2  14      308.34      333.24      8.03 o 
   2   2  14      295.04      291.71     15.38 o 
   4   2  14      217.86      223.08      9.49 o 
   6   2  14      124.56      101.18     12.64 o 
   8   2  14      156.87      132.09     17.13 o 
  10   2  14       99.19       92.39     20.27 o 
  12   2  14      428.94      447.88     45.41 o 
 -31   3  14       98.13      145.79     52.87 o 
 -29   3  14       24.04       -1.05     24.44 o 
 -27   3  14      295.83      332.41     32.73 o 
 -25   3  14       39.55       23.42     10.01 o 
 -23   3  14      635.76      690.97     21.99 o 
 -21   3  14     1299.99     1404.06     29.21 o 
 -19   3  14       59.19       78.76      8.98 o 
 -17   3  14       73.62       79.19      4.58 o 
 -15   3  14      147.10      134.93      7.08 o 
 -13   3  14        6.08        2.11      5.70 o 
 -11   3  14      107.01      109.49      6.68 o 
  -9   3  14       10.59        7.51      5.05 o 
  -7   3  14     1367.23     1432.83     18.54 o 
  -5   3  14      690.40      702.63     11.72 o 
  -3   3  14     7315.11     7868.55     72.85 o 
  -1   3  14     1617.06     1703.75     19.04 o 
   1   3  14       41.01       25.27      7.95 o 
   3   3  14       16.17        0.89      8.23 o 
   5   3  14       50.35       50.18     11.30 o 
   7   3  14       48.22       51.15     13.06 o 
   9   3  14        1.74      -16.54     16.54 o 
  11   3  14      109.87      131.96     30.76 o 
 -30   4  14        3.22      -25.20     25.20 o 
 -28   4  14        5.01       29.03     70.96 o 
 -26   4  14       37.35       31.28     12.72 o 
 -24   4  14       11.96       -9.78      9.78 o 
 -22   4  14       44.15       29.38      8.03 o 
 -20   4  14       16.04       13.51      6.13 o 
 -18   4  14      607.82      609.92     11.98 o 
 -16   4  14       14.30        5.11      5.20 o 
 -14   4  14       58.65       69.31      7.34 o 
 -12   4  14     1572.05     1543.16     25.43 o 
 -10   4  14        4.70       -2.30      6.74 o 
  -8   4  14       36.44       30.04      5.13 o 
  -6   4  14       15.01       23.83     11.85 o 
  -4   4  14      177.18      197.84      7.63 o 
  -2   4  14      174.18      147.45      7.99 o 
   0   4  14        7.42       15.35      7.42 o 
   2   4  14       20.97       10.09      9.81 o 
   4   4  14       88.83       84.95     14.01 o 
   6   4  14       85.87       92.26     19.03 o 
   8   4  14      181.79      157.50     23.16 o 
 -27   5  14        2.66      -25.60     25.60 o 
 -25   5  14       20.97        9.23     17.31 o 
 -23   5  14        2.38       19.20     15.66 o 
 -21   5  14      136.22      130.04     14.12 o 
 -19   5  14       11.45       29.38     10.92 o 
 -17   5  14        7.53        7.60      8.90 o 
 -15   5  14      126.51      134.27     10.90 o 
 -13   5  14      101.16      125.34      9.81 o 
 -11   5  14       20.07       12.31      7.66 o 
  -9   5  14        0.83       -5.06     16.84 o 
  -7   5  14      300.68      291.40     14.22 o 
  -5   5  14       14.33       19.35     17.70 o 
  -3   5  14       51.49       84.73     30.84 o 
  -1   5  14       35.60       31.00     15.98 o 
   1   5  14        1.73       -2.66     19.52 o 
   3   5  14        1.10       10.28     17.69 o 
   5   5  14       57.86       65.68     26.35 o 
 -22   6  14      100.03      190.96     76.75 o 
 -20   6  14        0.21      -13.59     13.59 o 
 -18   6  14      116.03      120.25     14.97 o 
 -16   6  14       33.88       38.90     24.44 o 
 -14   6  14        7.18        7.99     14.69 o 
 -12   6  14       14.47       18.86     13.34 o 
 -10   6  14        6.45        7.94     12.46 o 
  -8   6  14       10.99       -7.07     26.89 o 
  -6   6  14       13.73       14.04     11.06 o 
  -4   6  14       26.56        6.58     13.66 o 
  -2   6  14       12.68      -10.74     24.14 o 
   0   6  14      247.31      253.09     22.25 o 
 -33   1  15        0.00        7.51     14.03 o 
 -31   1  15        7.24        6.90     10.00 o 
 -29   1  15       54.79       56.33     13.94 o 
 -27   1  15      194.41      147.08     10.03 o 
 -25   1  15       42.11       46.19     13.44 o 
 -23   1  15       12.66        5.59      5.73 o 
 -21   1  15      387.84      406.55      9.44 o 
 -19   1  15       13.01       10.36      7.09 o 
 -17   1  15       85.98       95.43      4.43 o 
 -15   1  15        7.06       10.84      7.69 o 
 -13   1  15       59.31       55.40      5.15 o 
 -11   1  15     2051.81     2243.91     23.97 o 
  -9   1  15      101.23      106.80      6.74 o 
  -7   1  15      213.93      193.58      4.33 o 
  -5   1  15      101.80       91.16      4.21 o 
  -3   1  15      196.94      156.32      5.01 o 
  -1   1  15      253.68      240.41      7.13 o 
   1   1  15      179.00      155.55      7.69 o 
   3   1  15       99.46       93.17      7.08 o 
   5   1  15      261.45      259.10     11.54 o 
   7   1  15       19.42        3.00     15.46 o 
   9   1  15      158.07      165.49     39.69 o 
  11   1  15       21.99       26.70     23.48 o 
 -32   2  15      137.32      142.96     18.50 o 
 -30   2  15       80.37       73.96     13.23 o 
 -28   2  15       11.17        8.39     12.93 o 
 -26   2  15       96.42       86.66     11.56 o 
 -24   2  15       98.78      106.73     10.39 o 
 -22   2  15      115.35      132.73      8.04 o 
 -20   2  15     1561.82     1599.74     20.84 o 
 -18   2  15      164.48      195.75     14.78 o 
 -16   2  15      172.16      153.90     12.76 o 
 -14   2  15       78.69       69.44      6.16 o 
 -12   2  15      507.83      477.62     11.90 o 
 -10   2  15      606.26      596.18     11.87 o 
  -8   2  15      249.87      250.03      8.13 o 
  -6   2  15      534.57      535.43     11.00 o 
  -4   2  15        0.04        0.25      3.03 o 
  -2   2  15      379.98      390.19     13.57 o 
   0   2  15      797.93      827.56     14.02 o 
   2   2  15        1.64        4.09      7.86 o 
   4   2  15       54.29       37.30     11.36 o 
   6   2  15       74.06       70.67     14.71 o 
   8   2  15       93.30       73.51     16.75 o 
  10   2  15       61.54       66.02     30.36 o 
 -31   3  15       27.69       12.29     19.35 o 
 -29   3  15        5.39       -2.12     19.37 o 
 -27   3  15        9.66       13.88     19.29 o 
 -25   3  15       22.67       25.62      9.55 o 
 -23   3  15        0.55       -4.35      8.25 o 
 -21   3  15        3.62        3.28      5.67 o 
 -19   3  15      152.27      141.29      6.21 o 
 -17   3  15       71.03       64.26      6.75 o 
 -15   3  15       19.53       15.78     15.42 o 
 -13   3  15       14.39       21.69      7.13 o 
 -11   3  15      177.90      209.66      8.59 o 
  -9   3  15      128.65      134.03      8.07 o 
  -7   3  15       92.24       87.42      7.18 o 
  -5   3  15       58.55       48.49      6.02 o 
  -3   3  15      107.63      105.65      6.36 o 
  -1   3  15       92.90       71.51     10.05 o 
   1   3  15      352.24      320.12     11.50 o 
   3   3  15        3.10       12.53      9.75 o 
   5   3  15       77.70       61.61     15.81 o 
   7   3  15      196.73      180.91     19.89 o 
   9   3  15        3.45        5.76     24.09 o 
 -28   4  15       16.17       27.27     18.16 o 
 -26   4  15       55.25        7.62     42.39 o 
 -24   4  15      505.86      531.41     16.78 o 
 -22   4  15      204.20      201.39     12.99 o 
 -20   4  15      150.72      165.39     10.61 o 
 -18   4  15      433.54      451.09     13.38 o 
 -16   4  15       45.17       27.82      8.23 o 
 -14   4  15       17.69        3.98     13.96 o 
 -12   4  15       16.49       21.42      8.46 o 
 -10   4  15      338.64      359.71     13.62 o 
  -8   4  15     1554.83     1614.29     24.84 o 
  -6   4  15      434.55      377.61     13.44 o 
  -4   4  15       36.11       30.71      7.33 o 
  -2   4  15       28.46        9.63      9.66 o 
   0   4  15       22.40        7.10     11.81 o 
   2   4  15        0.52        1.18     16.02 o 
   4   4  15       71.90       65.20     21.93 o 
   6   4  15       36.95        5.84     30.50 o 
 -25   5  15       36.01       30.33     21.19 o 
 -23   5  15        0.06      -22.55     22.55 o 
 -21   5  15       47.52       18.00     12.57 o 
 -19   5  15        0.28      -10.47     10.47 o 
 -17   5  15        0.25        8.34     18.30 o 
 -15   5  15       13.68       17.28     13.57 o 
 -13   5  15       48.60       41.72      8.59 o 
 -11   5  15      203.98      158.94     20.06 o 
  -9   5  15       14.15       13.19      7.78 o 
  -7   5  15        2.49       -7.44     18.98 o 
  -5   5  15      199.53      245.35     13.26 o 
  -3   5  15       11.93       -8.10     16.11 o 
  -1   5  15        1.39       -2.57     17.83 o 
   1   5  15        3.04       -3.06     18.89 o 
   3   5  15       69.94      102.53     43.25 o 
 -20   6  15        2.17        0.10     19.71 o 
 -18   6  15      162.98      173.27     20.50 o 
 -16   6  15        1.58       -6.40     14.63 o 
 -14   6  15        3.52       13.38     13.46 o 
 -12   6  15        8.39        7.04     13.69 o 
 -10   6  15        1.93      -14.95     14.95 o 
  -8   6  15      119.18       69.46     18.04 o 
  -6   6  15       29.69       -5.05     19.44 o 
  -4   6  15       11.10       -9.71     18.69 o 
  -2   6  15       13.01        8.45     35.56 o 
 -34   0  16       44.84       27.49     23.28 o 
 -32   0  16      110.60      136.16     22.51 o 
 -30   0  16       45.73       22.59     16.84 o 
 -28   0  16       46.46       38.66     11.94 o 
 -26   0  16     1315.97     1217.86     33.85 o 
 -24   0  16      948.86     1071.13     25.69 o 
 -22   0  16       29.64       11.51      7.90 o 
 -20   0  16      110.02      114.42      8.07 o 
 -18   0  16       56.48       48.36      6.44 o 
 -16   0  16        1.26        7.82      5.93 o 
 -14   0  16     1083.66     1153.09     18.21 o 
 -12   0  16       11.62       10.74      4.72 o 
 -10   0  16        2.90       -1.37      4.04 o 
  -8   0  16     1840.08     1873.47     23.02 o 
  -6   0  16     2101.57     2118.47     28.52 o 
  -4   0  16      849.29      789.71     13.32 o 
  -2   0  16       13.74       14.78      8.50 o 
   0   0  16       48.45       36.25      9.88 o 
   2   0  16       88.74       63.57     10.48 o 
   4   0  16        7.20        1.03     12.37 o 
   6   0  16      115.50       87.54     21.22 o 
   8   0  16        8.18        6.96     39.86 o 
  10   0  16      115.11       77.14     45.70 o 
 -33   1  16       38.64      -14.87     14.87 o 
 -31   1  16       90.39       89.89     27.36 o 
 -29   1  16       40.14       43.02     11.00 o 
 -27   1  16      346.66      332.21     16.41 o 
 -25   1  16      146.79      146.91      9.64 o 
 -23   1  16      126.84      100.40      8.12 o 
 -21   1  16        0.00        4.51      4.54 o 
 -19   1  16      261.93      274.61      7.08 o 
 -17   1  16        2.96       -1.98      7.86 o 
 -15   1  16      120.97      109.82      4.75 o 
 -13   1  16        0.31        1.09      3.91 o 
 -11   1  16     2317.08     2491.50     26.08 o 
  -9   1  16       30.72       31.73      4.55 o 
  -7   1  16        8.70        3.39      3.08 o 
  -5   1  16      154.93      149.88      4.72 o 
  -3   1  16       44.56       41.96      4.40 o 
  -1   1  16        0.07       -1.32      6.19 o 
   1   1  16      553.17      529.91     13.40 o 
   3   1  16       13.18       21.01      8.34 o 
   5   1  16        0.65        5.63     11.96 o 
   7   1  16       10.88       13.56     17.97 o 
   9   1  16        6.30       -3.54     25.47 o 
 -32   2  16       13.97       46.56     23.79 o 
 -30   2  16        8.05        5.75     20.40 o 
 -28   2  16        0.57       11.73      9.80 o 
 -26   2  16        8.65       -2.80      8.18 o 
 -24   2  16       96.09       88.13      8.91 o 
 -22   2  16       14.92        7.64      6.71 o 
 -20   2  16      801.94      870.27     15.75 o 
 -18   2  16     2091.84     2265.39     26.22 o 
 -16   2  16      691.37      678.94     11.04 o 
 -14   2  16     5495.82     6135.98     72.16 o 
 -12   2  16      259.81      247.23      8.86 o 
 -10   2  16     1227.83     1289.94     21.00 o 
  -8   2  16        0.45       -1.25      5.82 o 
  -6   2  16        0.47       -2.72      2.72 o 
  -4   2  16      133.86      146.22      6.19 o 
  -2   2  16       26.44       24.34      8.72 o 
   0   2  16      576.58      624.42     16.05 o 
   2   2  16      635.76      689.44     19.91 o 
   4   2  16      575.67      570.16     37.28 o 
   6   2  16       97.23       60.09     18.78 o 
   8   2  16      147.46      147.26     25.01 o 
 -31   3  16        0.95      -24.78     24.78 o 
 -29   3  16       14.51      -11.95     15.85 o 
 -27   3  16       43.39       59.83     10.25 o 
 -25   3  16       95.15       99.52     10.04 o 
 -23   3  16      113.81      108.79     20.27 o 
 -21   3  16      120.93      142.02      8.83 o 
 -19   3  16     1313.99     1420.84     46.69 o 
 -17   3  16        8.27       11.48      6.70 o 
 -15   3  16      108.68       87.19     11.34 o 
 -13   3  16      937.27     1032.31     19.93 o 
 -11   3  16     1077.74     1087.07     20.75 o 
  -9   3  16       88.43       99.81      8.21 o 
  -7   3  16      448.64      454.97     12.18 o 
  -5   3  16        0.23       -0.73      5.84 o 
  -3   3  16      371.74      380.39     11.42 o 
  -1   3  16      713.29      724.52     25.99 o 
   1   3  16     1649.16     1730.30     39.18 o 
   3   3  16       26.24       31.58     15.57 o 
   5   3  16      235.89      281.66     35.35 o 
   7   3  16        0.71       15.77     21.87 o 
 -28   4  16        8.58      -11.08     17.52 o 
 -26   4  16       52.58       57.32     17.41 o 
 -24   4  16      491.76      484.40     21.50 o 
 -22   4  16       55.00       20.38     25.38 o 
 -20   4  16      259.68      233.53     13.79 o 
 -18   4  16        4.62        0.41      8.26 o 
 -16   4  16        0.37        6.28      7.96 o 
 -14   4  16       49.42       41.63     17.78 o 
 -12   4  16      185.74      187.21     11.68 o 
 -10   4  16     2019.54     2210.60     36.49 o 
  -8   4  16       45.95       42.35     12.03 o 
  -6   4  16      116.91      107.97     16.84 o 
  -4   4  16        1.07       -8.97      8.97 o 
  -2   4  16      570.49      609.92     22.83 o 
   0   4  16       61.89       93.66     15.52 o 
   2   4  16       50.51       32.72     23.73 o 
   4   4  16        4.00       -8.59     23.92 o 
 -25   5  16       43.09       34.43     18.49 o 
 -23   5  16      234.80      222.70     23.01 o 
 -21   5  16      205.84      284.35     21.65 o 
 -19   5  16        3.59        2.19     13.10 o 
 -17   5  16        1.76       -6.92     10.91 o 
 -15   5  16       42.03       30.20      9.29 o 
 -13   5  16       16.39       30.25     27.36 o 
 -11   5  16      320.58      359.91     14.91 o 
  -9   5  16        2.56        2.49     10.20 o 
  -7   5  16       12.16       22.74     11.37 o 
  -5   5  16       19.64       29.98     16.52 o 
  -3   5  16        9.01        6.51     16.06 o 
  -1   5  16       29.81       37.30     15.74 o 
   1   5  16      115.30      136.51     29.35 o 
 -18   6  16        5.06      -21.41     21.41 o 
 -16   6  16        6.83       15.71     16.01 o 
 -14   6  16        3.57      -10.45     18.74 o 
 -12   6  16        9.01       -0.92     21.39 o 
 -10   6  16        2.86        1.03     36.17 o 
  -8   6  16        0.00        3.74     30.84 o 
  -6   6  16       69.18       94.12     34.10 o 
 -33   1  17        8.02      -21.59     21.59 o 
 -31   1  17       29.33        1.86     16.75 o 
 -29   1  17       63.04       61.59     14.43 o 
 -27   1  17        4.83       -4.70      8.44 o 
 -25   1  17       34.98       16.50     13.01 o 
 -23   1  17      376.26      375.13     10.49 o 
 -21   1  17      598.49      595.38     18.30 o 
 -19   1  17       89.40      101.71      6.62 o 
 -17   1  17        4.67        3.67      9.19 o 
 -15   1  17       90.41      106.65      6.74 o 
 -13   1  17      221.93      222.55      6.90 o 
 -11   1  17      529.55      551.41     10.32 o 
  -9   1  17       91.25       86.55      5.52 o 
  -7   1  17       61.76       54.99      9.79 o 
  -5   1  17      240.92      214.87      5.88 o 
  -3   1  17      281.69      270.39      9.89 o 
  -1   1  17      147.63      122.29     10.26 o 
   1   1  17       36.17       52.43     16.88 o 
   3   1  17       17.61       28.86     13.73 o 
   5   1  17      106.09       86.12     15.51 o 
   7   1  17       11.42      -19.67     23.17 o 
 -32   2  17      117.28      111.36     20.60 o 
 -30   2  17        0.05       -7.88     16.13 o 
 -28   2  17        0.33        0.92     15.85 o 
 -26   2  17        0.04       -1.21     17.35 o 
 -24   2  17       30.15       15.69     19.63 o 
 -22   2  17        7.14       13.78      7.22 o 
 -20   2  17       86.35       90.96      8.00 o 
 -18   2  17       54.54       61.55     20.70 o 
 -16   2  17        5.51        5.92      6.02 o 
 -14   2  17      459.44      475.62     17.05 o 
 -12   2  17      869.26      889.00     16.95 o 
 -10   2  17      424.44      420.90     11.11 o 
  -8   2  17       53.01       42.72      7.04 o 
  -6   2  17      151.14      132.06      6.01 o 
  -4   2  17      371.25      374.97     11.16 o 
  -2   2  17        3.59        2.04      6.90 o 
   0   2  17      222.13      207.91     12.19 o 
   2   2  17      424.87      494.00     22.39 o 
   4   2  17       19.68       27.01     16.30 o 
   6   2  17       12.06       29.40     26.33 o 
 -31   3  17       22.28       37.38     23.52 o 
 -29   3  17       69.48       81.73     18.99 o 
 -27   3  17        0.62       -0.83     14.14 o 
 -25   3  17       26.79       11.08     13.01 o 
 -23   3  17        1.06        5.83      7.91 o 
 -21   3  17        5.04       20.38     10.52 o 
 -19   3  17       56.07       57.94      8.27 o 
 -17   3  17       60.52       67.50     11.73 o 
 -15   3  17       75.44       79.79      9.04 o 
 -13   3  17       12.30       24.08      8.85 o 
 -11   3  17        9.64       20.20      9.87 o 
  -9   3  17      199.76      208.36     19.20 o 
  -7   3  17        3.43       -2.90      7.02 o 
  -5   3  17       56.95       44.98      8.35 o 
  -3   3  17        0.21      -12.07     14.05 o 
  -1   3  17      148.43      129.36     15.24 o 
   1   3  17       25.43        2.57     13.30 o 
   3   3  17        5.99       -2.26     17.57 o 
   5   3  17        4.47      -18.30     18.30 o 
 -28   4  17       11.24       24.38     46.04 o 
 -26   4  17      275.47      244.83     21.31 o 
 -24   4  17       72.52       41.38     16.05 o 
 -22   4  17      160.41      171.06     15.42 o 
 -20   4  17       47.53       64.91     12.51 o 
 -18   4  17        9.63        2.66      9.05 o 
 -16   4  17      103.34      100.96     10.21 o 
 -14   4  17       52.26       52.83      9.81 o 
 -12   4  17      209.70      183.51     10.57 o 
 -10   4  17       28.11       16.51      8.49 o 
  -8   4  17      328.62      250.21     13.76 o 
  -6   4  17      103.40      137.27     15.81 o 
  -4   4  17      480.52      447.03     20.06 o 
  -2   4  17      164.84       95.68     30.07 o 
   0   4  17      222.58      204.73     25.51 o 
   2   4  17       13.74       29.67     28.35 o 
 -23   5  17      111.24      129.20     20.23 o 
 -21   5  17       23.12       17.66     23.80 o 
 -19   5  17       19.16        1.43     15.01 o 
 -17   5  17       37.29       30.57     11.75 o 
 -15   5  17       46.93       60.90     21.30 o 
 -13   5  17      100.21       57.89      9.98 o 
 -11   5  17        3.12        2.84     12.17 o 
  -9   5  17       54.41       19.05     11.24 o 
  -7   5  17       21.08        7.98     16.31 o 
  -5   5  17      228.10      300.07     21.88 o 
  -3   5  17      123.88      149.01     55.79 o 
  -1   5  17       47.67       79.49     28.43 o 
 -16   6  17       18.46       10.31     38.06 o 
 -14   6  17       34.60       47.38     27.49 o 
 -12   6  17       24.59       19.64     28.65 o 
 -10   6  17       83.50       87.60     32.56 o 
 -32   0  18      185.69       95.61     31.35 o 
 -30   0  18       11.26       24.22     14.69 o 
 -28   0  18       58.20       70.96     16.58 o 
 -26   0  18        0.22      -10.57     10.57 o 
 -24   0  18        7.00       22.51      9.88 o 
 -22   0  18       37.17       30.07      9.62 o 
 -20   0  18       13.00       24.05      7.30 o 
 -18   0  18      142.09      123.79      8.07 o 
 -16   0  18      160.45      142.60      5.84 o 
 -14   0  18      102.19       95.01      7.04 o 
 -12   0  18      321.56      299.72      8.76 o 
 -10   0  18        5.19        8.85      4.90 o 
  -8   0  18       26.12       13.14      6.19 o 
  -6   0  18       11.36        5.15      8.16 o 
  -4   0  18     2459.84     2504.61     61.68 o 
  -2   0  18       68.79       75.34     16.84 o 
   0   0  18      212.21      162.44     20.02 o 
   2   0  18        5.00       -2.15     14.00 o 
   4   0  18       28.71       30.75     21.82 o 
   6   0  18        7.68       41.06     21.82 o 
 -33   1  18       15.54        6.19     16.19 o 
 -31   1  18       14.49       -9.02     16.78 o 
 -29   1  18      122.83      110.98     15.83 o 
 -27   1  18        0.98       19.77     15.51 o 
 -25   1  18       75.19       63.71     10.05 o 
 -23   1  18      284.15      265.52     11.70 o 
 -21   1  18       50.51       55.66      8.63 o 
 -19   1  18     2794.83     3078.64     38.06 o 
 -17   1  18       45.81       45.63      6.29 o 
 -15   1  18      192.56      204.63      8.20 o 
 -13   1  18       11.48        4.26      4.83 o 
 -11   1  18       23.34       16.52     12.24 o 
  -9   1  18       95.67      102.56     18.86 o 
  -7   1  18      546.97      570.40     10.45 o 
  -5   1  18       22.63       20.57      7.73 o 
  -3   1  18       38.22       42.13      8.87 o 
  -1   1  18       12.18       14.20     10.04 o 
   1   1  18      168.88      140.28     12.18 o 
   3   1  18       71.27       63.20     26.03 o 
   5   1  18       23.03        7.99     20.12 o 
 -32   2  18        2.23       24.70     22.19 o 
 -30   2  18       14.37       10.81     19.29 o 
 -28   2  18        1.90       12.86     14.72 o 
 -26   2  18       65.19       61.73     11.37 o 
 -24   2  18        1.00       -6.35     10.19 o 
 -22   2  18      226.31      211.12      9.93 o 
 -20   2  18      322.38      338.72     10.11 o 
 -18   2  18       80.56       77.00      9.66 o 
 -16   2  18      611.24      616.15     13.89 o 
 -14   2  18     1065.20     1117.06     23.38 o 
 -12   2  18      525.71      544.27     15.54 o 
 -10   2  18      107.67       95.32     22.89 o 
  -8   2  18       30.29       30.58     12.11 o 
  -6   2  18      171.93      160.77     10.14 o 
  -4   2  18      122.27      126.62     10.20 o 
  -2   2  18       64.18       57.60     10.73 o 
   0   2  18      591.88      619.09     26.38 o 
   2   2  18      223.79      195.67     27.06 o 
   4   2  18      239.44      286.75     48.54 o 
 -29   3  18       48.18       35.04     17.59 o 
 -27   3  18       29.74        4.87     16.19 o 
 -25   3  18      273.18      247.68     17.48 o 
 -23   3  18      197.37      201.63     16.44 o 
 -21   3  18       77.04       78.51     11.66 o 
 -19   3  18      137.93      120.94     12.75 o 
 -17   3  18       32.64       24.48      9.26 o 
 -15   3  18      181.66      173.93     11.68 o 
 -13   3  18       26.12       32.86      9.60 o 
 -11   3  18      563.44      538.58     17.43 o 
  -9   3  18       56.07       40.50      9.22 o 
  -7   3  18       54.34       53.98     14.00 o 
  -5   3  18       90.04       74.55     11.31 o 
  -3   3  18       21.59        1.74     12.20 o 
  -1   3  18      228.14      213.66     20.07 o 
   1   3  18        1.31      -16.83     18.27 o 
   3   3  18      371.59      437.59     29.95 o 
 -28   4  18       80.63       82.33     19.73 o 
 -26   4  18       49.40       38.42     17.38 o 
 -24   4  18       31.03       31.70     15.73 o 
 -22   4  18      338.14      351.14     26.50 o 
 -20   4  18      474.41      543.94     24.91 o 
 -18   4  18      171.92      160.29     32.51 o 
 -16   4  18       74.60       60.44     11.28 o 
 -14   4  18        8.37       -7.82     10.82 o 
 -12   4  18      111.25      120.54     13.27 o 
 -10   4  18        8.54        8.31     12.61 o 
  -8   4  18        0.30        0.44     18.98 o 
  -6   4  18        0.38      -12.22     12.22 o 
  -4   4  18      435.75      391.64     51.97 o 
  -2   4  18       60.19       64.54     21.18 o 
   0   4  18        0.24      -20.19     20.44 o 
 -23   5  18       55.45       86.59     23.89 o 
 -21   5  18        0.08       -8.98     15.10 o 
 -19   5  18      257.42      252.76     21.36 o 
 -17   5  18       57.97       37.22     22.08 o 
 -15   5  18      151.27      103.98     16.11 o 
 -13   5  18       41.61       56.56     14.65 o 
 -11   5  18       10.39       27.72     21.99 o 
  -9   5  18        0.00      -14.68     17.53 o 
  -7   5  18      123.08      126.65     37.02 o 
  -5   5  18       55.78       61.00     51.84 o 
 -31   1  19       59.12       26.57     25.65 o 
 -29   1  19      133.51      130.69     29.77 o 
 -27   1  19        7.22       -0.06     11.20 o 
 -25   1  19      108.30      111.37     12.69 o 
 -23   1  19      301.44      318.24     19.50 o 
 -21   1  19       30.95       36.76      7.77 o 
 -19   1  19     3275.56     3834.45     49.47 o 
 -17   1  19        1.05       -0.82      8.01 o 
 -15   1  19        1.14       -3.21      9.11 o 
 -13   1  19        0.00       -6.28      6.28 o 
 -11   1  19      369.70      370.82     16.19 o 
  -9   1  19      311.48      289.29      9.92 o 
  -7   1  19       41.15       24.51      7.56 o 
  -5   1  19       42.07       35.59      9.81 o 
  -3   1  19      282.24      334.74     18.81 o 
  -1   1  19       42.55       28.26     10.88 o 
   1   1  19      193.58      204.03     17.56 o 
   3   1  19      214.59      292.24     25.92 o 
 -30   2  19       31.09        9.81     17.28 o 
 -28   2  19      189.10      168.66     32.09 o 
 -26   2  19       99.17       97.42     11.50 o 
 -24   2  19      334.42      345.11     23.11 o 
 -22   2  19       19.62       -0.36      8.84 o 
 -20   2  19      152.08      136.52     11.23 o 
 -18   2  19      535.99      561.74     16.73 o 
 -16   2  19        0.67       -6.79     11.43 o 
 -14   2  19      123.68      127.08      9.99 o 
 -12   2  19       13.55       27.33      8.92 o 
 -10   2  19        0.00      -12.45     24.31 o 
  -8   2  19        8.53        2.84      8.40 o 
  -6   2  19       66.62       64.77     10.38 o 
  -4   2  19      396.86      432.82     18.41 o 
  -2   2  19        9.89       22.83     14.81 o 
   0   2  19        0.32       10.34     17.20 o 
   2   2  19        6.91       -7.82     33.24 o 
 -29   3  19       45.82       77.02     51.59 o 
 -27   3  19      108.97       78.98     17.45 o 
 -25   3  19       89.72       54.08     33.55 o 
 -23   3  19       33.99       47.83     20.06 o 
 -21   3  19        6.82       -6.90     17.52 o 
 -19   3  19        0.77       -3.68     11.92 o 
 -17   3  19      134.38      144.92     19.93 o 
 -15   3  19      156.86      142.87     12.91 o 
 -13   3  19      393.09      383.63     24.61 o 
 -11   3  19        8.94        7.25      8.74 o 
  -9   3  19      415.14      417.78     16.40 o 
  -7   3  19       15.41        8.01     29.94 o 
  -5   3  19        2.76       16.37     12.02 o 
  -3   3  19       28.31       49.06     18.20 o 
  -1   3  19       67.51       61.66     22.81 o 
   1   3  19        5.51       19.10     37.97 o 
 -26   4  19       40.10       21.37     16.88 o 
 -24   4  19       65.59      123.65     49.78 o 
 -22   4  19       59.09       25.86     16.41 o 
 -20   4  19       63.28       77.53     15.42 o 
 -18   4  19      475.91      532.58     21.04 o 
 -16   4  19      338.28      383.25     18.39 o 
 -14   4  19       33.48       10.64      9.48 o 
 -12   4  19       26.56       25.49     16.84 o 
 -10   4  19        5.84       -0.46     17.65 o 
  -8   4  19       14.53      -13.80     18.81 o 
  -6   4  19       52.93       15.70     24.45 o 
  -4   4  19      270.13      176.43     29.72 o 
  -2   4  19       13.85       11.75     23.85 o 
 -21   5  19       28.32        9.85     24.95 o 
 -19   5  19       11.19       23.47     17.51 o 
 -17   5  19      274.99      291.24     24.68 o 
 -15   5  19       81.01       82.64     25.47 o 
 -13   5  19       38.48       42.61     14.97 o 
 -11   5  19       29.74       31.14     21.17 o 
  -9   5  19        4.31       -1.72     23.28 o 
  -7   5  19       15.35       64.43     43.47 o 
 -32   0  20        0.33      -19.59     51.71 o 
 -30   0  20      101.87       96.21     39.69 o 
 -28   0  20       51.43       42.61     24.31 o 
 -26   0  20      200.24      210.03     22.94 o 
 -24   0  20      674.15      702.86     31.96 o 
 -22   0  20        0.19       11.17     14.52 o 
 -20   0  20       13.02       -7.47     16.67 o 
 -18   0  20      233.53      246.63     18.81 o 
 -16   0  20        4.05        8.42     13.57 o 
 -14   0  20      101.99      104.54     14.60 o 
 -12   0  20       22.06        6.53     16.32 o 
 -10   0  20     1207.25     1234.87     36.94 o 
  -8   0  20       79.59       71.99     12.97 o 
  -6   0  20       27.79       24.14     12.11 o 
  -4   0  20       23.35       16.67     20.36 o 
  -2   0  20        1.10      -19.76     19.76 o 
   0   0  20      148.15      105.49     20.70 o 
   2   0  20        9.22      -18.81     27.40 o 
 -31   1  20        1.42        0.30     24.89 o 
 -29   1  20       21.50       -9.55     22.61 o 
 -27   1  20       38.88       33.89     33.37 o 
 -25   1  20      270.77      294.58     28.95 o 
 -23   1  20       40.00       21.17     11.17 o 
 -21   1  20      111.34      122.74      9.79 o 
 -19   1  20     2763.54     3198.19     49.82 o 
 -17   1  20      263.79      305.65     12.99 o 
 -15   1  20      428.98      455.08     14.03 o 
 -13   1  20        1.17        3.53      7.03 o 
 -11   1  20      112.82      114.30      8.90 o 
  -9   1  20      214.44      199.52     11.08 o 
  -7   1  20        8.60       18.39      9.49 o 
  -5   1  20        7.08        3.98     10.66 o 
  -3   1  20       11.83       21.80     12.14 o 
  -1   1  20      214.82      230.33     24.98 o 
   1   1  20       83.02       92.46     33.97 o 
 -30   2  20        0.56      -18.69     33.12 o 
 -28   2  20        3.77        0.77     37.50 o 
 -26   2  20        5.16       18.21     37.75 o 
 -24   2  20       61.96       58.40     17.05 o 
 -22   2  20       79.66       88.39     22.89 o 
 -20   2  20       29.35       23.69     12.32 o 
 -18   2  20      457.32      494.04     51.28 o 
 -16   2  20       23.51       35.16     11.39 o 
 -14   2  20       43.37       38.34     11.47 o 
 -12   2  20        2.17        6.72     10.67 o 
 -10   2  20       87.04       80.50     13.00 o 
  -8   2  20       50.13       23.39     22.85 o 
  -6   2  20        1.63        8.95     11.39 o 
  -4   2  20      214.98      194.48     17.12 o 
  -2   2  20       37.69       60.83     23.55 o 
   0   2  20       93.33       88.00     25.25 o 
 -29   3  20        1.45       11.81     50.30 o 
 -27   3  20      170.86      162.30     21.43 o 
 -25   3  20       96.36      127.91     18.62 o 
 -23   3  20       98.43       90.02     28.78 o 
 -21   3  20       37.24       38.40     15.78 o 
 -19   3  20      100.93      120.31     15.12 o 
 -17   3  20      140.86      130.60     13.33 o 
 -15   3  20       58.50       23.59     12.71 o 
 -13   3  20        0.68       -8.14     11.56 o 
 -11   3  20      206.83      179.00     15.82 o 
  -9   3  20      122.08      135.38     17.25 o 
  -7   3  20       38.56       38.19     15.60 o 
  -5   3  20        0.11        7.14     15.89 o 
  -3   3  20      465.18      487.95     32.42 o 
 -24   4  20       83.34       84.33     18.64 o 
 -22   4  20       84.74      100.36     19.50 o 
 -20   4  20       29.99       39.00     18.46 o 
 -18   4  20      340.37      357.08     19.57 o 
 -16   4  20       10.79      -13.85     13.85 o 
 -14   4  20        6.62        6.80     21.13 o 
 -12   4  20        1.25       26.62     17.44 o 
 -10   4  20       28.57       34.40     21.05 o 
  -8   4  20      128.41      111.53     40.07 o 
  -6   4  20      136.91      147.42     41.75 o 
 -15   5  20        1.82       29.82     28.75 o 
 -31   1  21        5.56      -19.78     30.58 o 
 -29   1  21       26.47       11.89     67.61 o 
 -27   1  21      193.62      185.28     22.96 o 
 -25   1  21      162.57      178.33     18.60 o 
 -23   1  21        8.43        8.34     12.40 o 
 -21   1  21       12.61        3.99      9.68 o 
 -19   1  21      150.51      172.64     17.89 o 
 -17   1  21       80.39       59.01     12.44 o 
 -15   1  21      446.05      457.27     26.37 o 
 -13   1  21       83.88       79.56     13.05 o 
 -11   1  21        0.19      -11.23     11.23 o 
  -9   1  21       87.12       38.67     15.94 o 
  -7   1  21       83.02       83.03     13.96 o 
  -5   1  21      201.38      181.60     18.00 o 
  -3   1  21      130.14      100.42     22.55 o 
  -1   1  21       20.20       36.99     19.08 o 
 -28   2  21       43.85       65.58     30.87 o 
 -26   2  21       10.03       10.56     19.29 o 
 -24   2  21        1.61       24.22     21.85 o 
 -22   2  21       27.21       43.81     14.43 o 
 -20   2  21        0.00        6.70     12.89 o 
 -18   2  21       28.93       33.05     25.69 o 
 -16   2  21       82.65       86.55     13.06 o 
 -14   2  21        3.91       -0.03     11.81 o 
 -12   2  21       39.28       50.60     13.25 o 
 -10   2  21        3.37       10.42     14.49 o 
  -8   2  21       10.48       19.94     14.31 o 
  -6   2  21        4.31       13.65     15.29 o 
  -4   2  21        4.47       30.24     35.18 o 
  -2   2  21      287.81      311.48     40.20 o 
 -27   3  21       24.33       43.38     32.17 o 
 -25   3  21        0.37       40.57     22.29 o 
 -23   3  21        1.80       -2.98     16.43 o 
 -21   3  21       31.91        0.84     16.30 o 
 -19   3  21        0.23        3.74     13.54 o 
 -17   3  21       50.24       60.45     16.11 o 
 -15   3  21       35.11       52.36     31.91 o 
 -13   3  21        0.52       14.29     13.96 o 
 -11   3  21       51.09       36.31     17.04 o 
  -9   3  21      101.39       46.83     17.24 o 
  -7   3  21        2.74       -9.47     21.01 o 
  -5   3  21       38.09       53.27     39.34 o 
 -22   4  21        3.70       19.10     20.85 o 
 -20   4  21       11.24       -6.81     19.01 o 
 -18   4  21      107.14      139.81     67.18 o 
 -16   4  21        8.09      -10.04     33.20 o 
 -14   4  21       75.48       96.23     22.20 o 
 -12   4  21      118.27      167.85     28.24 o 
 -10   4  21       29.17      -12.64     35.41 o 
 -30   0  22      102.44        9.88     59.27 o 
 -28   0  22        8.33       23.45     51.11 o 
 -26   0  22      523.08      590.85     41.75 o 
 -24   0  22     2999.19     3329.63     90.71 o 
 -22   0  22      106.43      121.55     20.96 o 
 -20   0  22      480.17      528.82     28.35 o 
 -18   0  22      988.11     1165.97     40.55 o 
 -16   0  22        0.02       11.00     23.80 o 
 -14   0  22       87.90       97.41     15.38 o 
 -12   0  22       23.98        7.47     14.95 o 
 -10   0  22      204.42      248.61     23.88 o 
  -8   0  22       73.30       64.60     21.22 o 
  -6   0  22        4.67      -13.49     24.31 o 
  -4   0  22       65.28       64.86     21.56 o 
 -29   1  22       71.07       65.44     34.04 o 
 -27   1  22      168.15      128.84     29.37 o 
 -25   1  22      223.01      229.98     36.90 o 
 -23   1  22      149.52      126.75     27.32 o 
 -21   1  22       99.43       84.49     20.62 o 
 -19   1  22        9.48       -6.26     26.03 o 
 -17   1  22      294.01      321.98     18.50 o 
 -15   1  22      189.42      180.12     20.92 o 
 -13   1  22       80.87       72.37     13.01 o 
 -11   1  22       15.47        7.32     12.29 o 
  -9   1  22      122.82      108.46     20.56 o 
  -7   1  22        1.78        7.74     23.07 o 
  -5   1  22       63.28       44.89     19.48 o 
 -28   2  22        0.19       24.10     53.65 o 
 -26   2  22       21.97       -7.48     24.82 o 
 -24   2  22        0.02       21.30     16.12 o 
 -22   2  22       70.06       64.91     19.02 o 
 -20   2  22       51.17       71.79     20.66 o 
 -18   2  22      140.00      167.31     19.21 o 
 -16   2  22       12.54       32.06     21.05 o 
 -14   2  22        0.19        2.22     16.80 o 
 -12   2  22      156.96      153.57     16.34 o 
 -10   2  22       63.06       42.16     21.04 o 
  -8   2  22      123.97      102.47     27.88 o 
  -6   2  22        0.28       11.66     20.53 o 
 -25   3  22        0.32       -5.95     23.47 o 
 -23   3  22        0.07        9.01     25.25 o 
 -21   3  22        8.42        6.01     20.41 o 
 -19   3  22        0.00       19.40     18.00 o 
 -17   3  22       55.24       27.51     17.70 o 
 -15   3  22      242.72      220.67     24.10 o 
 -13   3  22        0.46       -0.85     15.84 o 
 -11   3  22       29.71       25.18     27.49 o 
  -9   3  22       36.29      -14.71     62.07 o 
 -27   1  23      161.60      166.32     36.77 o 
 -25   1  23      112.83      107.38     31.22 o 
 -23   1  23       83.67       41.56     35.52 o 
 -21   1  23       17.41       24.94     18.49 o 
 -19   1  23       91.46       62.16     18.11 o 
 -17   1  23       60.28       52.98     33.76 o 
 -15   1  23       35.20        9.87     15.98 o 
 -13   1  23        0.49        0.40     12.28 o 
 -11   1  23       14.84       44.58     18.15 o 
  -9   1  23      178.10      230.61     32.43 o 
  -7   1  23        7.26       10.99     24.30 o 
 -26   2  23      128.67      108.10     30.97 o 
 -24   2  23        0.68       -4.72     25.26 o 
 -22   2  23       36.91       40.84     43.60 o 
 -20   2  23        4.98       25.55     20.05 o 
 -18   2  23        5.84       -6.05     19.52 o 
 -16   2  23        2.37       14.85     18.52 o 
 -14   2  23      206.90      182.68     20.90 o 
 -12   2  23      240.56      243.95     23.78 o 
 -10   2  23      118.62      136.52     26.96 o 
 -21   3  23        0.21        6.08     25.11 o 
 -19   3  23        5.95      -12.45     29.25 o 
 -17   3  23       92.13       66.72    107.16 o 
 -15   3  23        0.09      -23.54     46.65 o 
 -13   3  23        3.84      -13.04     52.70 o 
 -26   0  24       99.69      127.57     59.87 o 
 -24   0  24       44.85       43.98     34.02 o 
 -22   0  24      437.11      432.10     48.19 o 
 -20   0  24     1602.68     1741.53     80.92 o 
 -18   0  24      215.76      217.59     29.21 o 
 -16   0  24       84.22       69.58     20.96 o 
 -14   0  24      217.99      221.80     25.34 o 
 -12   0  24       16.45      -29.29     29.29 o 
 -10   0  24        0.84      -27.06     37.37 o 
 -25   1  24       12.84      -49.91     49.91 o 
 -23   1  24       80.50       60.47     32.82 o 
 -21   1  24       25.66       10.92     22.79 o 
 -19   1  24      143.23      168.73     25.86 o 
 -17   1  24      111.47      116.35     29.77 o 
 -15   1  24        9.11       -3.53     22.33 o 
 -13   1  24        1.71        7.54     20.18 o 
 -11   1  24       10.86       18.70     25.61 o 
 -22   2  24        0.63       10.67     42.87 o 
 -20   2  24       52.26       21.71     31.35 o 
 -18   2  24        4.90       11.31     20.12 o 
 -16   2  24        1.74       15.01     20.82 o 
 -14   2  24       30.30       39.93     25.09 o 
                                                 
